# Supplementary material for: Modulation of Tumor Immune Microenvironment and Prognostic Value of Ferroptosis-Related Genes, and Candidate Target Drugs in Glioblastoma Multiforme
Source: Front Pharmacol. 2022 Apr 28;13:898679. doi: 10.3389/fphar.2022.898679 (PMC9095828; doi:10.3389/fphar.2022.898679)
Supplement: Supplementary file 1 [file Table3.XLSX]

## Sheet: Table S2. Complete table of doc
DrugBank_ID	Hydrogen_Acceptors	Hydrogen_Donors	Rotatable_Bonds	LogP	Molecular_Weight	TPSA	Affinity(kcal/mol)
DB09280	8	2	5	4.4	452.4	97.8	-8.3
DB14773	8	2	3	3.7	478.4	89.1	-8.2
DB01395	3	0	0	3.5	366.5	43.4	-8.2
DB15345	8	1	5	1.1	451.5	79.8	-8.1
DB08683	3	1	0	3.8	393.4	65.3	-8.1
DB06925	7	2	3	4.9	422.4	80.9	-8
DB04760	6	2	6	3.3	410.4	84	-7.9
DB12012	8	1	4	3.3	455.4	80.2	-7.9
DB03571	5	3	4	2.8	430.2	127	-7.8
DB12886	5	2	5	4.9	402.4	53.6	-7.8
DB06435	3	1	3	4.6	448.5	66.7	-7.8
DB06938	8	3	5	4.9	461.8	91.9	-7.8
DB07435	3	3	0	3	304.3	60.7	-7.8
DB15490	4	1	3	4.5	409.6	78.9	-7.7
DB11791	6	1	4	2.9	412.4	85.1	-7.7
DB06896	6	2	5	4.1	458.4	87.3	-7.7
DB14895	5	3	6	1.8	444.5	94	-7.7
DB04739	7	2	7	3.2	479.6	86.3	-7.7
DB07241	3	5	1	3.8	355.3	105	-7.7
DB08674	5	1	0	2.8	435.5	83.2	-7.7
DB01940	7	4	7	4.1	474.5	125	-7.7
DB08676	5	1	0	2.5	453.5	83.2	-7.6
DB04289	2	1	2	4.2	393.5	39.3	-7.6
DB07189	5	2	6	4	464.5	88.5	-7.6
DB04888	4	1	4	4.2	385.5	44.8	-7.6
DB12200	2	2	2	2.9	369.4	66.9	-7.6
DB15310	6	2	5	3.2	399.4	83.8	-7.6
DB12185	7	2	1	0.4	435.4	106	-7.6
DB15442	7	2	3	2.6	446.5	91.2	-7.6
DB07847	6	1	5	2	466	104	-7.6
DB06229	6	0	4	3.3	420.5	61.9	-7.6
DB12247	6	3	8	3.9	463.6	91.5	-7.6
DB12168	6	1	3	2.6	406.4	86.1	-7.5
DB09053	6	1	5	3.6	440.5	99.2	-7.5
DB03373	3	3	6	3.8	455.6	106	-7.5
DB07691	6	2	5	3.5	436.5	112	-7.5
DB12742	7	1	3	3.5	447.5	108	-7.5
DB12134	7	1	5	0.1	448.5	90.4	-7.5
DB12121	6	2	4	3.6	411.5	83.4	-7.5
DB07604	3	2	0	2.9	336.4	73.4	-7.5
DB12949	6	2	4	2.5	433.5	82.1	-7.5
DB02473	3	3	4	3.7	384.5	91.3	-7.5
DB13094	4	1	4	3.1	376.4	63.1	-7.5
DB14995	6	1	4	4.7	399.4	60.1	-7.5
DB07833	5	1	4	4.4	394.4	91.8	-7.5
DB04759	4	2	6	3.1	374.4	84	-7.5
DB11984	5	2	5	1.9	480	115	-7.5
DB11978	4	3	3	2.4	374.4	96.8	-7.5
DB15550	8	1	6	1.1	423.8	114	-7.5
DB07141	5	2	4	4.5	372.5	87	-7.5
DB11794	8	2	7	2.3	463.6	132	-7.5
DB07396	8	3	4	4	455.8	98.7	-7.4
DB08164	9	1	4	2.9	462.5	97.6	-7.4
DB08407	7	4	5	2.3	441.5	133	-7.4
DB08930	8	2	3	2.4	419.4	99.2	-7.4
DB14034	6	1	7	4.1	420.5	115	-7.4
DB14821	8	0	3	4.7	456.5	107	-7.4
DB07041	7	3	6	3.8	428.5	129	-7.4
DB07247	3	4	4	2.5	358.4	104	-7.4
DB06888	6	2	0	2.2	403.4	86.3	-7.4
DB13113	7	0	3	2.1	377.3	73.8	-7.4
DB11737	7	1	3	3.1	391.4	74.7	-7.4
DB02705	3	4	4	3.7	386.5	91	-7.4
DB08006	4	1	2	4.6	325.4	55.1	-7.4
DB11734	3	1	4	3.2	462.6	73	-7.4
DB06962	4	1	4	3.7	412.5	68.7	-7.4
DB04011	5	2	4	4.4	451.6	67.1	-7.4
DB11870	8	3	5	4.6	469.4	87.3	-7.3
DB08366	7	4	5	2.2	443.5	133	-7.3
DB03336	10	2	5	3.7	439.4	110	-7.3
DB07307	3	1	4	4.9	393.5	54.9	-7.3
DB13042	6	0	4	4.2	459.6	70.6	-7.3
DB06075	5	2	3	4.2	421.5	89.3	-7.3
DB12658	4	1	4	2.5	375.4	75.4	-7.3
DB07204	5	2	6	2.9	395.5	89.7	-7.3
DB12221	3	0	0	2.7	340.5	43.4	-7.3
DB07026	5	3	4	1	383.4	100	-7.3
DB07326	9	2	4	4.2	433.8	92.9	-7.3
DB07404	7	5	6	1.2	434.3	135	-7.3
DB08358	3	2	2	2.6	340.4	70.7	-7.3
DB08512	4	4	3	2.7	356.4	108	-7.3
DB06159	7	1	1	0.8	393.3	126	-7.3
DB08489	4	4	6	2.5	456.6	113	-7.3
DB11809	6	0	5	4.6	469.6	49.4	-7.3
DB01406	3	1	1	3.8	337.5	46.3	-7.3
DB04632	8	3	8	3.7	471.5	99.3	-7.3
DB07220	6	2	5	2.9	453.6	107	-7.3
DB08036	1	3	0	3.7	311.3	60.7	-7.3
DB15393	7	2	6	3.1	409.8	102	-7.3
DB07844	7	1	5	2.1	472	133	-7.3
DB02551	3	4	4	3.1	372.5	91	-7.3
DB13029	5	1	5	2.5	422.4	87.8	-7.3
DB13685	2	1	3	4.7	366.5	29.5	-7.3
DB15197	4	3	3	3.3	388.4	82.6	-7.3
DB11830	6	3	6	2.8	396.4	106	-7.3
DB14878	4	1	2	3.7	366.5	55	-7.3
DB06212	3	2	3	4.8	448.9	69.6	-7.3
DB06718	2	2	0	4.5	328.5	48.9	-7.3
DB05928	6	3	2	1.6	392.4	90.3	-7.3
DB08221	8	2	5	4.8	449.4	79.8	-7.2
DB06347	8	3	6	3.2	451.5	99.4	-7.2
DB07145	5	2	6	3.2	433.5	91.8	-7.2
DB07362	10	3	6	3.1	462.5	138	-7.2
DB11799	9	2	3	2.7	449.4	99.2	-7.2
DB14943	7	2	4	3.9	440.5	80.9	-7.2
DB15419	8	3	5	1	394.4	103	-7.2
DB00496	3	1	7	4.6	426.5	55.6	-7.2
DB02840	7	4	4	3.3	368.3	125	-7.2
DB07264	4	4	6	4.1	459.3	93.8	-7.2
DB12369	6	2	3	2.6	438.5	94.2	-7.2
DB12644	6	0	5	3	381.8	78.9	-7.2
DB03878	6	2	5	2.8	382.4	92.7	-7.2
DB12897	4	1	3	4	399.5	65.8	-7.2
DB15465	5	0	4	4.1	403.5	48	-7.2
DB08907	7	4	5	3.2	444.5	118	-7.2
DB13953	3	1	3	4.5	376.5	46.5	-7.2
DB07213	5	4	5	2.5	427.5	110	-7.2
DB15047	8	2	6	3.1	468.5	132	-7.2
DB15305	6	1	2	0.5	401.5	78.1	-7.2
DB01108	4	2	0	2.9	329.4	76.8	-7.2
DB08022	7	1	6	3.3	372.4	116	-7.2
DB12561	6	1	5	1.8	396.4	93.6	-7.2
DB07076	3	3	5	4.2	373.4	88.2	-7.2
DB07334	7	1	7	4	435.5	103	-7.2
DB12571	5	1	5	3.4	394.4	76.9	-7.2
DB15190	8	2	6	2.5	458.5	118	-7.2
DB08242	5	2	4	3.4	358.4	84.7	-7.2
DB12812	6	1	6	4	406.4	74.2	-7.2
DB06684	5	2	7	4	441.5	102	-7.2
DB06666	3	1	3	4.8	473.9	54.3	-7.2
DB06985	6	2	3	4.3	392.4	69.6	-7.2
DB07471	6	1	7	4.8	457.9	117	-7.2
DB09070	2	1	1	2.4	312.4	37.3	-7.2
DB01456	2	0	0	2.9	286.4	34.1	-7.2
DB05608	4	1	2	2.6	400.4	102	-7.1
DB12640	3	1	5	4	480	58.4	-7.1
DB14974	8	3	4	3.8	399.4	104	-7.1
DB04698	8	2	3	1.4	343.32	135	-7.1
DB11769	8	0	2	3.5	429.3	61.1	-7.1
DB07970	7	3	5	3.4	414.4	97.1	-7.1
DB02354	4	3	6	3.4	423.5	97.5	-7.1
DB08091	5	2	6	3.9	444.5	70.2	-7.1
DB08124	6	2	3	2.2	393.4	117	-7.1
DB12055	8	2	6	3.1	422.4	93.7	-7.1
DB07666	9	1	4	2.5	448.5	97.6	-7.1
DB07409	7	5	6	1.2	434.3	135	-7.1
DB07848	6	2	5	1.2	454.9	120	-7.1
DB09074	5	1	4	1.9	434.5	82.1	-7.1
DB04971	6	1	7	4	392.4	90.7	-7.1
DB07622	7	3	3	2.5	437.5	135	-7.1
DB07975	9	2	5	4.7	427.3	75.6	-7.1
DB04424	5	4	10	2.9	458.6	131	-7.1
DB13078	7	2	2	4.2	473.6	110	-7.1
DB00590	9	1	4	2.5	451.5	112	-7.1
DB00246	5	1	4	4	412.9	76.7	-7.1
DB02360	4	2	4	4	376.3	74.6	-7.1
DB03207	5	1	4	3.9	393.5	83.1	-7.1
DB08498	6	2	5	2.6	400.8	119	-7.1
DB08500	7	5	2	0.4	347.4	111	-7.1
DB12260	5	2	3	3	397.4	87.7	-7.1
DB12385	6	2	1	0.6	364.4	100	-7.1
DB06589	8	2	5	3.1	437.5	127	-7.1
DB03072	4	1	5	3.4	377.5	44.7	-7.1
DB07479	3	3	0	2.4	280.3	60.7	-7.1
DB07605	6	1	3	2.5	477	136	-7.1
DB07778	5	1	5	5	374.4	67.9	-7.1
DB08755	5	2	9	3	456.6	104	-7.1
DB15333	4	1	5	4.7	371.4	46.9	-7.1
DB06976	4	4	3	0.6	366.4	102	-7.1
DB07320	4	3	5	2.2	401.5	78	-7.1
DB12517	5	1	4	4.5	470.6	43.8	-7.1
DB13347	3	0	4	3.7	340.4	51.2	-7.1
DB15239	7	2	5	1.4	354.4	114	-7.1
DB06852	4	3	3	3.5	419.9	73	-7.1
DB07879	5	2	3	1.5	368.4	116	-7.1
DB04281	3	2	1	4.8	366.8	57.5	-7.1
DB03383	4	3	5	3.8	443.9	85.4	-7.1
DB06959	5	1	6	3	394.5	73.4	-7.1
DB07064	2	1	1	3.1	324.4	43.8	-7.1
DB05713	4	2	5	3	459.6	71.7	-7.1
DB06395	4	2	5	4.3	378.5	86.8	-7.1
DB15031	5	1	4	4.1	450.9	88.9	-7.1
DB07075	4	3	4	2.7	384.5	97.5	-7.1
DB07084	7	1	1	1.4	417.5	84.5	-7.1
DB07827	4	1	5	4.1	424.4	77.9	-7.1
DB09124	2	0	1	4.1	340.5	34.1	-7.1
DB06137	5	1	9	2.9	431.5	63.7	-7.1
DB07486	10	1	4	4.6	476.4	80.9	-7.1
DB11829	4	1	2	2.7	468.5	68.5	-7.1
DB04452	5	4	2	2.5	372.4	119	-7.1
DB15308	4	2	3	3.9	388.4	83.1	-7.1
DB07186	6	2	5	2.6	448.5	115	-7.1
DB08386	4	1	5	4.2	378.4	63.7	-7
DB12504	5	2	4	4.3	461.6	104	-7
DB07255	8	2	5	4.1	425.9	80.8	-7
DB08025	6	2	6	4	420.5	76.1	-7
DB08499	7	3	8	0.8	427.4	131	-7
DB08738	4	0	5	2.5	444.5	73.3	-7
DB06995	7	3	5	3.2	398.4	106	-7
DB07294	5	3	4	4.9	399.5	86.6	-7
DB06879	7	1	2	0.9	412.4	98.1	-7
DB11697	7	1	4	3.8	472.6	68.7	-7
DB12611	5	4	4	1.5	419.5	130	-7
DB14770	9	2	5	1.4	443.5	110	-7
DB04685	5	1	7	4.7	472.5	67.9	-7
DB07586	4	3	5	3	417.5	98.7	-7
DB06997	6	3	5	4	422.4	96.1	-7
DB07700	3	1	1	4.9	395.5	69.4	-7
DB08730	5	1	6	3.5	444.5	59.4	-7
DB07025	3	3	4	2.8	386.5	74.2	-7
DB07430	5	2	1	4	374.5	95.2	-7
DB12690	9	1	3	3.6	445.4	75.5	-7
DB14675	7	1	5	1.7	473.5	126	-7
DB15399	8	3	6	2.9	461.5	116	-7
DB09195	7	0	4	3.3	405.5	37.2	-7
DB12720	8	2	5	2.1	415.4	110	-7
DB02194	6	3	5	2.9	439.5	106	-7
DB07608	4	4	7	3.6	447.9	113	-7
DB13950	4	0	4	4.4	426.5	43.7	-7
DB08278	6	2	4	2.8	427.5	107	-7
DB12515	6	2	1	0.3	363.4	106	-7
DB02830	4	4	9	1.1	446.5	127	-7
DB07275	5	2	4	2.9	411.5	107	-7
DB07382	6	4	5	2.7	332.4	107	-7
DB08079	6	0	5	3.1	383.4	74.4	-7
DB08703	3	1	4	4.3	424.5	63.8	-7
DB12024	6	1	6	3.5	409.4	76.1	-7
DB14035	4	1	4	4.4	353.4	80.7	-7
DB02611	6	4	5	2.2	370.4	108	-7
DB04392	6	0	2	2.9	336.3	86.7	-7
DB07395	10	3	4	4.5	438.69	105	-7
DB07843	7	1	5	2.1	472	133	-7
DB04859	3	1	6	4.9	376.5	32.3	-7
DB12194	2	0	0	2.9	298.4	34.1	-7
DB04716	3	2	1	4	309.3	57.8	-7
DB07020	5	3	4	3.2	370.4	113	-7
DB08519	8	3	7	3.9	406.4	106	-7
DB08749	3	1	6	2.9	418.5	79	-7
DB13174	6	3	1	2.2	284.22	112	-7
DB15035	5	2	6	3.5	471.5	103	-7
DB00820	4	1	1	2.3	389.4	74.9	-7
DB08042	8	2	7	4	420.5	97.4	-7
DB08709	2	2	3	4.9	313.3	53.1	-7
DB12388	4	2	6	2.1	374.5	52.6	-7
DB12764	2	1	4	4.7	380.9	42	-7
DB13101	5	2	6	2.4	447.5	120	-7
DB07124	7	1	6	0.3	384.4	97.6	-7
DB07544	8	2	4	4.3	418.8	96.8	-7
DB07969	8	1	2	3.6	388.4	52.5	-7
DB08429	5	2	8	2.1	478	118	-7
DB08485	6	4	4	1.7	358.4	123	-7
DB08173	4	2	6	3.2	401.9	107	-7
DB12013	5	3	9	2.6	457.6	107	-7
DB13035	6	3	5	3.7	418.4	82.3	-7
DB09371	2	1	1	2.1	298.4	37.3	-7
DB01691	3	1	4	1.8	374.4	67.2	-7
DB04764	3	1	6	3.6	399.5	59.2	-7
DB07005	3	4	7	1.1	394.5	127	-7
DB12590	5	0	4	2.3	376.4	95.8	-7
DB04582	5	2	3	2.5	311.33	91.6	-7
DB07024	8	3	2	2	403.4	133	-7
DB06949	4	3	3	4.8	464.1	81.9	-7
DB07140	5	2	4	4.1	358.4	87	-7
DB07629	5	3	4	3.9	472	118	-7
DB08747	4	2	1	4.5	445.3	69.6	-7
DB00398	7	3	5	4.1	464.8	92.4	-7
DB15414	7	3	5	4.1	467.8	92.4	-7
DB11703	6	2	4	3	465.5	119	-7
DB12857	7	1	5	2.9	432.6	78.3	-7
DB06469	4	3	1	2.2	439.5	88.6	-6.9
DB12999	5	1	4	4.6	435.3	92.4	-6.9
DB03583	7	4	3	1.8	441.5	135	-6.9
DB12382	8	2	4	1.3	413.5	124	-6.9
DB00700	6	0	2	1.4	414.5	82.2	-6.9
DB12368	7	1	4	3.2	431.4	77	-6.9
DB06876	5	2	4	2.6	412.5	77.2	-6.9
DB08213	6	0	5	2.3	400.4	92.4	-6.9
DB01267	7	1	4	2.2	426.5	82.2	-6.9
DB08731	6	2	6	3.2	403.4	112	-6.9
DB06974	7	2	6	3.3	468.5	129	-6.9
DB08450	5	2	3	4.1	352.4	79.4	-6.9
DB08882	7	1	4	1.9	472.5	114	-6.9
DB12523	5	1	5	3.2	432.5	65.8	-6.9
DB13024	10	1	6	3.4	467.2	119	-6.9
DB15145	8	2	4	1.8	439.5	119	-6.9
DB07031	5	3	4	4.9	399.5	86.6	-6.9
DB07528	7	1	2	3.7	396.4	72.1	-6.9
DB08204	6	2	2	4.9	413.4	113	-6.9
DB08384	4	1	6	4.5	392.5	63.7	-6.9
DB12877	3	1	7	4.1	426.6	38.8	-6.9
DB04607	6	2	5	4.8	461.3	115	-6.9
DB08910	5	2	1	0.2	273.24	110	-6.9
DB06635	5	3	9	2	446.5	131	-6.9
DB15250	5	1	6	4.6	444.9	97.1	-6.9
DB04064	7	2	2	3	378.3	118	-6.9
DB08349	6	2	5	3.5	449.5	79.3	-6.9
DB08553	5	2	3	2.5	373.5	75.3	-6.9
DB12015	8	2	4	3.2	441.5	129	-6.9
DB14545	8	3	7	1.8	462.5	138	-6.9
DB01030	7	2	3	0.5	421.4	103	-6.9
DB00734	6	0	4	2.7	410.5	61.9	-6.9
DB01106	5	1	4	2.5	420.5	64.3	-6.9
DB01668	6	1	0	1	300.26	89.9	-6.9
DB07336	4	3	3	4.1	356.4	86.8	-6.9
DB06334	5	3	6	2.3	390.4	97.1	-6.9
DB13506	7	2	7	3	454.5	138	-6.9
DB14716	5	0	1	1.6	353.8	88.9	-6.9
DB02010	4	2	2	3.2	466.5	69.4	-6.9
DB04690	5	1	1	1	348.4	79.7	-6.9
DB01561	2	0	0	3.6	288.4	34.1	-6.9
DB07508	5	3	6	2.9	419.5	122	-6.9
DB07680	5	3	4	4.4	431.8	115	-6.9
DB08241	6	3	6	3.5	366.4	119	-6.9
DB08584	6	0	3	2.4	359.4	99.1	-6.9
DB04908	6	1	4	3.3	390.4	38.8	-6.9
DB09215	7	0	1	1.2	357.3	105	-6.9
DB12988	5	2	9	3.6	409.5	91.2	-6.9
DB15157	9	3	3	4.1	469.8	90.2	-6.9
DB04049	5	3	6	3.8	411.5	95.3	-6.9
DB08445	9	1	4	2.5	401.4	77.2	-6.9
DB08931	9	2	5	1.6	422.4	138	-6.9
DB05767	5	3	3	2.2	350.4	87	-6.9
DB12417	6	2	6	0	383.4	115	-6.9
DB14624	5	1	2	2.2	354.5	89	-6.9
DB15281	7	2	6	2	440.9	96.2	-6.9
DB07095	3	3	7	2.5	370.5	99.3	-6.9
DB09073	8	2	5	1.8	447.5	103	-6.9
DB11675	6	2	7	2.8	421.9	76.8	-6.9
DB12985	6	3	6	1.3	394.5	95.3	-6.9
DB13093	6	2	6	2.4	445.5	115	-6.9
DB15003	8	1	4	1.5	389.4	79.2	-6.9
DB15055	7	1	4	3.1	455.9	78.1	-6.9
DB01451	2	0	0	3.6	286.4	34.1	-6.9
DB07550	7	2	8	1.2	467.8	99.3	-6.9
DB08197	7	2	2	2.7	363.4	97.3	-6.9
DB08497	6	2	5	1.9	366.3	119	-6.9
DB11732	7	1	4	2.8	377.4	62.3	-6.9
DB12567	5	2	6	3.3	424.6	47.6	-6.9
DB13080	4	0	5	3.2	366.4	40.6	-6.9
DB14717	5	0	1	1.3	319.32	88.9	-6.9
DB15120	4	0	4	3.4	377.5	45.7	-6.9
DB00894	3	0	0	3	300.4	43.4	-6.9
DB00897	3	0	1	2.4	343.2	43.1	-6.9
DB06848	5	1	3	4.3	424.6	109	-6.9
DB08305	7	1	3	2.1	427.6	104	-6.9
DB09034	6	0	3	4.9	450.9	80.3	-6.9
DB12345	9	0	7	3.6	448.5	123	-6.9
DB15208	6	1	5	3.5	420.5	69.8	-6.9
DB08304	7	1	3	1.8	413.6	104	-6.9
DB05812	2	1	1	4.6	349.5	33.1	-6.9
DB11763	7	2	6	2.6	414.5	103	-6.9
DB11883	6	2	3	3.8	429.2	57.3	-6.9
DB07194	7	3	6	3.3	397.5	128	-6.9
DB08962	4	3	3	3.2	366.5	104	-6.9
DB08867	4	1	3	2.9	433.6	57.6	-6.9
DB06472	5	4	7	1.5	367.4	126	-6.9
DB07563	5	1	5	3.1	418.6	63.2	-6.9
DB07770	7	2	5	4.7	391.4	120	-6.9
DB08569	4	2	6	4.3	437.3	76.8	-6.9
DB02479	4	2	6	2.3	371.5	103	-6.9
DB15247	4	3	3	1.6	439.5	97.5	-6.9
DB03950	4	2	6	2.3	371.5	103	-6.9
DB11778	6	2	6	1.8	474.6	93.8	-6.9
DB06922	6	2	5	3.3	389.4	112	-6.8
DB12130	7	1	0	1.5	406.4	110	-6.8
DB12492	4	1	7	3.7	430.6	73.4	-6.8
DB02152	5	2	2	2.8	467.5	94.7	-6.8
DB12744	4	3	5	3.4	466.3	94.2	-6.8
DB14917	7	2	4	2.3	412.5	116	-6.8
DB15408	5	2	3	4.4	349.8	75.1	-6.8
DB01349	6	1	4	3	411.5	101	-6.8
DB08446	6	1	4	4.4	458.7	87.5	-6.8
DB11925	8	1	4	2.8	462.5	92.7	-6.8
DB11730	7	2	5	2.2	434.5	91.2	-6.8
DB12781	6	1	5	2.7	395.4	113	-6.8
DB14723	7	2	3	1.7	428.4	86	-6.8
DB04154	4	0	3	2.4	343.4	63.4	-6.8
DB07618	5	3	5	3.2	421.5	104	-6.8
DB07340	7	3	5	3.9	393.5	91	-6.8
DB07794	5	2	2	1.9	327.3	97.8	-6.8
DB08058	5	2	3	1.9	380.4	73.8	-6.8
DB02241	7	3	6	3.5	455.5	115	-6.8
DB11912	10	3	8	2	479.5	123	-6.8
DB12467	4	0	0	2.4	315.3	54.4	-6.8
DB12963	6	1	5	2.5	451.9	92.2	-6.8
DB06578	5	2	3	2.9	391.8	75.6	-6.8
DB07545	8	3	6	4.5	413.4	78.9	-6.8
DB08034	5	3	4	3.3	336.3	91.2	-6.8
DB08068	6	1	6	3	445.9	63.7	-6.8
DB11798	10	3	5	3.1	448.4	97.1	-6.8
DB02177	7	0	6	4.4	478.6	117	-6.8
DB06933	6	2	6	4.6	432.5	92.4	-6.8
DB11751	8	2	3	2.1	405.4	99.2	-6.8
DB07250	9	2	7	4.3	430.8	96	-6.8
DB08387	4	0	5	4.2	392.5	52.8	-6.8
DB08772	9	1	4	3.5	419.4	111	-6.8
DB12562	4	1	3	4.1	402.4	62.5	-6.8
DB12645	5	3	9	3.6	421.5	90.9	-6.8
DB09226	5	1	7	4.4	450.4	54	-6.8
DB07010	2	3	5	4	376.8	73.6	-6.8
DB07515	9	5	8	0.7	457.9	111	-6.8
DB02519	6	3	2	1.5	342.3	128	-6.8
DB02698	9	2	3	4.7	415.3	87.1	-6.8
DB01536	2	0	0	2.7	286.4	34.1	-6.8
DB02834	10	2	6	3.2	414.3	117	-6.8
DB07072	10	1	2	2	419.4	60	-6.8
DB08975	3	1	4	3.6	302.3	54.4	-6.8
DB12108	6	1	5	1.8	460.5	119	-6.8
DB15191	8	2	5	3.6	438.5	105	-6.8
DB15307	6	2	3	2	367.4	130	-6.8
DB06845	4	4	7	0.9	371.5	111	-6.8
DB07091	4	3	7	1.7	386.5	109	-6.8
DB08448	8	3	2	2	385.4	127	-6.8
DB11963	7	2	7	4.4	469.9	79.4	-6.8
DB12574	4	2	3	3.9	387.2	92.9	-6.8
DB12952	5	2	2	1.8	372.5	91.7	-6.8
DB14982	5	2	4	3.8	432.5	95.6	-6.8
DB00231	3	1	1	2.2	300.74	52.9	-6.8
DB04644	5	3	7	4.7	439.3	105	-6.8
DB00606	7	3	2	2	389.9	135	-6.8
DB00977	2	2	1	3.7	296.4	40.5	-6.8
DB07882	6	3	8	1.2	459.5	126	-6.8
DB05039	4	4	6	3.3	392.5	81.6	-6.8
DB05482	6	2	2	1.4	392.4	100	-6.8
DB13019	6	3	5	1.1	468.5	97.9	-6.8
DB14802	3	1	2	4.1	398.9	45.3	-6.8
DB15009	8	1	5	1.8	432.4	123	-6.8
DB03367	5	2	7	4.4	428.5	108	-6.8
DB02197	7	2	4	2.2	366.4	124	-6.8
DB01357	2	1	2	4	310.4	29.5	-6.8
DB07583	6	2	7	2.9	431.9	88.7	-6.8
DB11841	5	3	7	2	376.4	106	-6.8
DB12725	5	2	7	3.4	455.6	90.6	-6.8
DB15054	5	2	3	2.5	424.5	86.2	-6.8
DB15460	5	3	10	4.7	476.5	95.5	-6.8
DB02901	2	1	0	3.7	290.4	37.3	-6.8
DB02929	4	0	6	4.1	424.6	58.1	-6.8
DB07872	6	2	6	3.4	474.9	110	-6.8
DB08395	9	1	7	4	423.4	94	-6.8
DB08510	5	1	6	4.9	418.6	80.7	-6.8
DB11793	3	2	3	2.2	320.4	72.9	-6.8
DB12830	3	1	2	4.3	378.5	28.3	-6.8
DB12903	4	3	3	3.9	356.4	105	-6.8
DB13856	6	3	2	2.6	447.3	94.8	-6.8
DB00421	5	0	2	2.9	416.6	85.7	-6.8
DB07146	5	2	6	4.2	398.5	53.3	-6.8
DB05804	5	1	2	2.8	368.5	89	-6.8
DB09119	3	1	2	2	296.32	72.6	-6.8
DB06622	3	2	0	2.3	306.4	57.5	-6.8
DB02659	5	4	4	3.6	408.6	98	-6.8
DB03596	4	3	6	2.5	371.5	113	-6.8
DB06849	3	1	3	2.7	348.4	55.6	-6.8
DB07453	2	0	1	4.8	272.3	26.3	-6.8
DB12597	8	3	6	3	449.8	103	-6.8
DB14980	7	2	5	2	408.4	94.5	-6.8
DB00404	3	0	1	2.1	308.8	43.1	-6.8
DB00434	1	0	0	4.7	287.4	3.2	-6.8
DB00298	4	0	4	2.4	325.5	37.2	-6.8
DB07537	4	3	6	3.5	366.5	97.1	-6.8
DB08026	6	2	5	2	365.4	87.4	-6.8
DB12627	8	0	7	4	456.6	107	-6.8
DB13511	4	2	5	3.2	373.9	67.6	-6.8
DB02081	3	4	6	3.4	376.5	117	-6.8
DB13656	1	0	1	4.9	329.2	17.8	-6.8
DB06860	3	0	1	2.7	272.68	50.3	-6.8
DB05212	3	3	1	2.2	330.5	60.7	-6.8
DB11371	3	1	1	3.2	332.5	54.4	-6.8
DB06506	5	1	7	3	400.5	84.1	-6.8
DB00253	3	1	1	2.7	344.5	54.4	-6.8
DB13810	1	0	0	3.8	255.4	3.2	-6.8
DB07456	3	2	5	3.7	438.5	70.1	-6.7
DB11968	8	2	6	1.3	466.5	99.5	-6.7
DB12998	5	1	7	4.2	430.5	57.7	-6.7
DB01501	4	1	7	2.7	424.5	64.3	-6.7
DB07253	8	2	5	3.6	418.9	111	-6.7
DB07256	7	3	5	3.3	383.8	111	-6.7
DB11838	8	1	3	4.8	440.2	88.2	-6.7
DB14916	6	1	6	2.7	445.5	90.5	-6.7
DB07117	8	2	5	2.2	458.5	117	-6.7
DB06713	3	2	2	3.6	327.5	52.8	-6.7
DB07009	4	2	1	4	277.27	66.5	-6.7
DB07227	4	0	5	2.7	405.9	65.2	-6.7
DB11551	2	1	0	1.9	270.4	37.3	-6.7
DB14765	5	2	6	4.1	397.5	90.7	-6.7
DB14918	6	3	4	2.7	393.5	96	-6.7
DB08710	8	2	5	3.3	398.4	134	-6.7
DB06605	5	1	5	2.2	459.5	111	-6.7
DB13931	5	2	8	4.6	453.5	94.3	-6.7
DB14790	7	2	5	4.1	406.8	80.9	-6.7
DB03555	5	4	4	4.1	382.4	108	-6.7
DB07254	9	3	6	3.4	433.9	123	-6.7
DB07405	7	2	1	1.2	382.4	107	-6.7
DB15418	6	2	3	1.1	399.4	97	-6.7
DB01238	4	1	7	4.6	448.4	44.8	-6.7
DB02854	2	1	0	3.7	290.4	37.3	-6.7
DB01184	3	2	5	3.9	425.9	67.9	-6.7
DB01185	4	2	0	2.4	336.4	57.5	-6.7
DB07074	5	4	5	2.8	377.4	126	-6.7
DB07226	3	3	2	3.6	389.8	91.1	-6.7
DB07231	6	3	9	1.5	431.5	128	-6.7
DB11622	5	1	4	2.6	402.5	88.5	-6.7
DB14633	8	3	7	1.8	460.5	138	-6.7
DB07514	5	2	2	3.7	397.5	84.1	-6.7
DB07606	5	3	4	4.6	465.7	99.7	-6.7
DB07831	6	3	7	4.8	429.4	70.2	-6.7
DB08015	6	1	3	4.7	404.4	73	-6.7
DB08044	10	1	2	1.4	445.4	77	-6.7
DB08268	3	3	3	2.3	319.4	96.2	-6.7
DB11962	5	1	2	3	333.4	97.2	-6.7
DB12465	5	1	5	2.6	395.4	69.7	-6.7
DB13936	10	2	2	3	364.25	77.3	-6.7
DB15275	8	2	5	1.5	407.4	112	-6.7
DB01067	6	3	7	1.9	445.5	139	-6.7
DB06856	4	4	4	4.6	381.4	95.1	-6.7
DB07008	7	0	5	3.5	374.3	80.5	-6.7
DB07265	5	3	4	2.8	400.4	109	-6.7
DB07570	4	1	5	5	446.5	71.8	-6.7
DB07584	5	3	3	2.7	291.31	95.2	-6.7
DB07716	8	3	1	0.1	422.5	107	-6.7
DB07891	5	2	5	4	372.5	83.8	-6.7
DB05936	7	1	6	4.2	446.4	87.1	-6.7
DB06169	3	1	5	3.9	389.8	64	-6.7
DB13563	2	1	1	1.8	294.4	37.3	-6.7
DB14625	6	1	4	1.6	414.5	97.7	-6.7
DB14646	6	1	4	1.5	400.5	97.7	-6.7
DB14814	4	1	3	3	412.5	72.9	-6.7
DB15092	5	1	4	0.6	379.5	65.4	-6.7
DB00990	2	0	0	3.1	296.4	34.1	-6.7
DB01380	6	1	4	2.1	402.5	97.7	-6.7
DB07133	3	2	6	2.5	365.5	75.4	-6.7
DB07268	6	4	5	3	321.33	113	-6.7
DB06741	3	3	4	4.4	375.2	82.2	-6.7
DB11881	7	3	7	4.1	479.6	108	-6.7
DB12068	10	3	5	1.5	411.31	119	-6.7
DB12558	5	2	7	4.6	440.6	60.1	-6.7
DB13175	5	3	1	2.7	270.24	94.8	-6.7
DB14632	6	2	6	4.1	458.6	101	-6.7
DB07027	4	2	6	2.3	369.4	75.4	-6.7
DB08546	7	3	4	0.4	448.5	129	-6.7
DB08745	6	0	6	2.9	475	82.2	-6.7
DB11921	7	1	4	2	441.5	102	-6.7
DB12285	7	2	3	0.6	409.4	126	-6.7
DB12659	8	1	4	3.4	468.4	86.1	-6.7
DB13587	2	1	0	4.1	304.5	37.3	-6.7
DB06625	7	2	3	1.4	321.34	122	-6.7
DB14539	6	2	4	2.2	404.5	101	-6.7
DB01514	4	1	0	4	330.5	59.2	-6.7
DB01564	2	1	0	3.6	316.5	37.3	-6.7
DB07450	6	1	2	2.1	449.2	83.6	-6.7
DB08064	4	3	6	3.8	399.9	91.9	-6.7
DB08860	6	3	8	3.5	421.5	90.6	-6.7
DB12904	10	0	4	2.3	417.4	81.4	-6.7
DB05532	6	1	5	1.5	422.4	105	-6.7
DB14640	7	2	4	1.5	420.5	101	-6.7
DB14644	8	3	7	2.2	474.5	138	-6.7
DB14882	5	1	3	3.1	418.5	68.9	-6.7
DB04792	6	4	6	1	382.4	137	-6.7
DB01572	2	1	0	4.1	302.5	37.3	-6.7
DB07266	2	2	1	3.6	348.4	64.8	-6.7
DB07278	7	1	6	1.2	448	133	-6.7
DB07936	7	1	6	2.8	451.5	79.2	-6.7
DB08905	3	1	0	2.6	302.4	54.4	-6.7
DB12553	8	4	2	1.1	412.4	115	-6.7
DB13471	6	2	5	1	476.6	86.4	-6.7
DB15207	7	2	6	2.9	466.5	96.8	-6.7
DB00910	3	3	5	5	416.6	60.7	-6.7
DB00656	4	0	5	2.8	371.9	42.4	-6.7
DB01216	2	2	2	3	372.5	58.2	-6.7
DB01485	3	2	0	3.2	304.4	57.5	-6.7
DB00714	3	2	0	2.3	267.32	43.7	-6.7
DB07142	5	2	4	4.9	386.5	87	-6.7
DB07151	2	1	2	3.3	278.3	62	-6.7
DB07201	4	1	4	3.7	281.3	58.9	-6.7
DB07229	3	4	4	3.9	357.4	95.1	-6.7
DB07756	9	3	5	3.4	426.4	105	-6.7
DB07830	7	1	4	2.4	392.4	64.8	-6.7
DB08005	4	3	4	3.2	398.9	85.9	-6.7
DB08049	4	2	1	2.4	254.24	66.8	-6.7
DB06412	3	2	0	4.4	332.5	57.5	-6.7
DB11824	6	4	4	1.5	386.4	99.4	-6.7
DB11885	6	2	6	3.7	407.4	82.4	-6.7
DB12910	5	1	4	2.9	404.5	75.5	-6.7
DB14671	4	0	3	2.8	342.8	59	-6.7
DB04643	5	3	7	4.6	445.7	105	-6.7
DB03046	5	2	4	1.7	344.4	119	-6.7
DB07066	3	3	2	3.6	345.8	102	-6.7
DB07212	3	4	3	3	319.4	99.2	-6.7
DB07373	2	0	0	3	284.4	34.1	-6.7
DB08365	4	3	4	2.7	476.7	100	-6.7
DB08746	6	0	6	3.4	461	65.1	-6.7
DB06786	6	1	2	3.6	455	72.8	-6.7
DB15156	6	2	7	3.6	469.6	113	-6.7
DB03916	7	2	6	3	423.9	83.2	-6.7
DB00858	2	1	0	4.2	304.5	37.3	-6.7
DB07715	5	3	0	2.7	270.24	94.8	-6.7
DB08588	4	1	3	1.7	359.4	85.7	-6.7
DB05104	3	1	7	4.1	414.5	43.8	-6.7
DB12833	6	0	6	1.9	383.5	69.6	-6.7
DB02882	4	1	5	3.7	364.4	64.2	-6.7
DB04824	4	2	2	3.6	318.3	66.8	-6.7
DB02300	3	3	5	4.3	412.6	60.7	-6.7
DB03220	3	2	6	2.5	323.4	81.1	-6.7
DB04823	3	3	2	3.2	317.3	69.6	-6.7
DB06932	6	2	2	3	334.4	96.3	-6.7
DB08701	4	2	4	3.7	411.2	69.6	-6.7
DB11964	5	1	5	2.3	366.4	92	-6.7
DB12361	4	0	6	3.6	409.9	45.7	-6.7
DB12672	6	3	4	4.8	368.4	96.2	-6.7
DB05992	3	3	3	2.8	336.4	86.9	-6.7
DB00358	9	2	2	3.6	378.31	45.2	-6.7
DB07036	6	2	3	3.6	362.4	58.9	-6.7
DB11994	8	1	5	1.9	368.3	124	-6.7
DB12926	5	2	6	0.3	357.4	90.7	-6.7
DB00591	8	2	2	2.5	452.5	93.1	-6.7
DB06944	2	2	4	3.1	291.3	57.8	-6.7
DB08761	4	4	4	2	326.3	98.7	-6.7
DB05695	4	2	8	5	408.9	65.3	-6.7
DB15489	3	1	1	3.7	363.2	41.6	-6.7
DB11859	2	1	1	4.9	318.5	37.3	-6.7
DB13418	3	2	2	3	326.4	49.7	-6.7
DB01589	6	0	2	4	386.8	47.7	-6.7
DB07458	3	2	5	3.7	438.5	70.1	-6.6
DB08444	5	1	4	4.1	420.3	87.5	-6.6
DB08338	3	3	2	2.9	363.4	95.7	-6.6
DB12387	7	3	4	2	406.4	131	-6.6
DB12914	7	2	4	2.7	435.2	136	-6.6
DB11562	7	0	1	2.6	367.4	66.5	-6.6
DB12505	5	2	3	2.4	336.4	118	-6.6
DB06721	7	1	4	2	447.5	101	-6.6
DB15219	6	3	2	1.3	340.4	113	-6.6
DB15358	9	0	2	3	440.8	76.8	-6.6
DB12235	4	4	0	1.5	304.4	80.9	-6.6
DB01471	2	1	0	3.6	316.5	37.3	-6.6
DB06945	9	2	5	2.6	445.4	110	-6.6
DB07252	9	3	5	3	419.8	137	-6.6
DB07369	4	1	5	3.8	456	91	-6.6
DB07966	6	3	6	4.1	381.4	102	-6.6
DB08362	7	3	5	2.7	384.4	120	-6.6
DB11832	6	1	5	3.7	443.5	78.4	-6.6
DB14935	6	1	2	2.3	363.4	98.9	-6.6
DB04793	6	4	6	1	382.4	137	-6.6
DB04693	2	0	0	3.2	274.4	34.1	-6.6
DB06908	5	1	8	4.8	438.9	77.5	-6.6
DB08708	7	1	3	4.4	361.4	55.1	-6.6
DB12306	3	3	0	3.9	390.2	56.9	-6.6
DB12436	9	2	6	3.1	432.4	76.9	-6.6
DB13643	7	0	2	2.9	464.9	97.3	-6.6
DB13993	8	0	5	3	397.4	83	-6.6
DB14823	5	0	3	3.4	409.9	56.1	-6.6
DB00621	3	1	0	3.7	306.4	46.5	-6.6
DB07507	3	1	2	4.1	329.3	57.6	-6.6
DB08191	3	2	3	4.1	314.3	66	-6.6
DB09199	5	1	5	4.9	381.4	80.7	-6.6
DB05575	5	3	5	3.9	373.5	78.9	-6.6
DB13591	6	1	6	3.1	445.6	117	-6.6
DB01434	2	0	0	2.5	272.4	34.1	-6.6
DB02998	2	1	0	2.1	284.4	37.3	-6.6
DB01708	2	1	0	3.2	288.4	37.3	-6.6
DB07840	5	1	4	4.5	364.3	55	-6.6
DB08351	6	2	7	3.3	431.5	79.4	-6.6
DB08391	8	0	5	3.4	403.4	82.5	-6.6
DB13059	9	3	6	3	474.5	99.2	-6.6
DB11429	2	1	0	3.2	302.5	37.3	-6.6
DB14662	8	1	4	3.2	476.5	99.1	-6.6
DB14795	8	1	5	4.1	459.9	79.8	-6.6
DB04790	6	4	6	1	382.4	137	-6.6
DB07697	9	0	5	1.4	454.5	119	-6.6
DB14966	6	1	5	3.5	389.5	82.7	-6.6
DB00276	6	2	5	4	393.5	88.7	-6.6
DB02691	6	4	5	3.6	464.6	130	-6.6
DB03453	4	3	10	3.2	446.5	109	-6.6
DB07419	8	2	5	3.7	416.8	82.4	-6.6
DB07702	3	3	0	2.5	288.4	60.7	-6.6
DB12289	6	3	6	3.5	474.6	94.1	-6.6
DB12978	7	2	5	4.5	417.8	66.5	-6.6
DB13040	7	2	6	3.8	469.9	83.4	-6.6
DB13533	2	1	0	2.8	288.4	37.3	-6.6
DB14637	7	2	4	2.1	420.5	101	-6.6
DB14867	7	2	5	2.4	432.9	108	-6.6
DB01261	10	1	4	0.7	407.31	77	-6.6
DB07267	5	1	3	3.4	313.4	63.6	-6.6
DB07447	2	1	0	3.7	290.4	37.3	-6.6
DB08159	4	1	4	2.2	333.3	74.7	-6.6
DB08400	7	1	4	4.2	380.4	62.7	-6.6
DB08488	6	1	5	2.1	436.9	123	-6.6
DB08493	4	3	6	3.2	441.6	100	-6.6
DB08864	6	2	5	4.5	366.4	97.4	-6.6
DB11698	7	4	4	2.5	404.5	118	-6.6
DB11900	4	1	4	4.4	348.4	55.1	-6.6
DB12339	7	3	8	1.1	438.5	112	-6.6
DB00693	5	2	0	3.4	332.3	76	-6.6
DB01540	3	2	0	2.8	304.4	57.5	-6.6
DB00842	3	2	1	2.2	286.71	61.7	-6.6
DB03446	7	5	6	-0.1	389.4	129	-6.6
DB02932	9	2	5	2.3	430.4	116	-6.6
DB01481	2	1	0	4	288.4	37.3	-6.6
DB06919	3	2	6	2.8	385.9	75.4	-6.6
DB07274	5	1	6	4.7	414.5	69.7	-6.6
DB05288	5	1	4	2.1	386.5	80.7	-6.6
DB06626	4	2	5	4.2	386.5	96	-6.6
DB11867	9	1	6	2.4	416.4	94.4	-6.6
DB11922	6	4	4	3.1	441.9	116	-6.6
DB12020	6	1	1	2.6	376.3	66.5	-6.6
DB12776	8	2	8	4.2	472.5	112	-6.6
DB15099	4	2	2	3.3	368.8	69.6	-6.6
DB01573	4	1	3	2.6	375.5	41.9	-6.6
DB02008	5	2	8	3.6	463.5	98.4	-6.6
DB07460	8	3	7	4.1	468.9	101	-6.6
DB07616	7	3	4	4.7	344.4	111	-6.6
DB07993	3	3	4	3.7	314.4	66.7	-6.6
DB08240	5	3	4	3	377.7	95.9	-6.6
DB12229	5	1	7	4.3	409.5	83.7	-6.6
DB12242	5	4	4	2.3	362.4	125	-6.6
DB12474	1	1	1	4.5	284.4	20.2	-6.6
DB12565	6	3	8	2.2	397.4	104	-6.6
DB12675	8	1	7	2.4	432.5	86.4	-6.6
DB12705	8	2	9	4.2	453.5	111	-6.6
DB13132	5	0	0	2.8	282.33	54	-6.6
DB05422	4	0	6	3.8	413.9	36	-6.6
DB01215	3	0	1	1.7	294.74	43.1	-6.6
DB00719	2	0	0	3.6	290.4	16.1	-6.6
DB03159	2	4	3	3.9	327.4	85.9	-6.6
DB03173	3	4	4	3.6	335.4	95.1	-6.6
DB01569	4	2	1	2.2	344.4	74.6	-6.6
DB07019	7	1	2	3.3	459.6	111	-6.6
DB07207	4	5	3	1.7	318.33	128	-6.6
DB07596	6	1	4	4.2	404.5	111	-6.6
DB07630	5	3	4	3.9	472	118	-6.6
DB08233	6	3	5	4.3	339.4	96	-6.6
DB08423	6	2	5	3.6	380.4	82.2	-6.6
DB08750	5	3	2	1	367.4	96.7	-6.6
DB06414	7	2	4	4.5	435.3	121	-6.6
DB11845	6	2	7	3.6	443.5	95.7	-6.6
DB12218	6	4	6	1.7	428.9	120	-6.6
DB12535	6	3	4	3.4	349.4	86.7	-6.6
DB12591	5	1	6	2.9	432.5	85.8	-6.6
DB15292	7	1	5	3.7	421.5	95.4	-6.6
DB15439	4	2	3	2.1	316.4	58.3	-6.6
DB00959	5	3	2	1.9	374.5	94.8	-6.6
DB00243	6	2	9	2.7	427.5	74.3	-6.6
DB04608	3	3	1	3.5	328.3	82.2	-6.6
DB00522	5	4	7	3.3	404.4	116	-6.6
DB06871	2	2	0	4	282.4	40.5	-6.6
DB07809	4	3	6	3.3	344.4	91.9	-6.6
DB07971	5	2	3	3.6	361.4	115	-6.6
DB07976	6	2	5	4	371.4	104	-6.6
DB08361	6	4	5	2.6	340.4	119	-6.6
DB08454	4	2	3	4.4	301.3	66.5	-6.6
DB08846	8	4	0	1.1	302.19	134	-6.6
DB11656	4	3	5	2.4	370.8	95.5	-6.6
DB11760	7	2	2	2.3	380.4	84.2	-6.6
DB12784	7	2	6	3.2	389.4	80.6	-6.6
DB13158	5	1	2	2.6	408.9	71.4	-6.6
DB05562	6	2	10	3.2	450.6	90.1	-6.6
DB05590	6	4	9	1.8	428.5	102	-6.6
DB14987	8	1	10	4.8	446.4	82.8	-6.6
DB15295	7	2	5	4.2	415.4	92.8	-6.6
DB01405	9	2	3	0.6	417.4	72.9	-6.6
DB08865	6	2	5	3.7	450.3	78	-6.6
DB08942	7	2	2	3	335.34	121	-6.6
DB12092	5	1	7	4.1	392.5	45.2	-6.6
DB06597	5	2	2	1.9	351.5	98	-6.6
DB11636	3	1	1	2	328.4	54.4	-6.6
DB13466	2	0	2	4.8	333.5	12.5	-6.6
DB13930	4	4	7	4.1	433.3	90	-6.6
DB00223	7	3	2	1.9	410.5	94.8	-6.6
DB04014	3	2	0	2.4	293.28	90.7	-6.6
DB01541	2	1	0	3.5	286.4	37.3	-6.6
DB06875	4	2	1	3.9	279.26	64.2	-6.6
DB07277	7	1	7	1.2	450	133	-6.6
DB07328	6	4	7	0.1	403.5	126	-6.6
DB07519	3	1	5	2.7	351.4	67.9	-6.6
DB08252	5	2	3	4.1	292.29	82.2	-6.6
DB08660	6	4	0	2.5	272.21	115	-6.6
DB09304	1	0	0	3.3	261.4	3.2	-6.6
DB11911	4	1	3	2.4	369.4	86.7	-6.6
DB12066	3	2	2	1.3	307.3	67.2	-6.6
DB12463	4	3	5	1.3	361.4	98.7	-6.6
DB13491	6	3	2	1.9	392.5	94.8	-6.6
DB14584	3	1	1	2.3	328.4	54.4	-6.6
DB14681	5	2	2	1.5	360.4	91.7	-6.6
DB00414	4	2	4	2.4	324.4	101	-6.6
DB01474	2	2	0	3.4	304.5	40.5	-6.6
DB04610	5	4	4	0.5	313.35	112	-6.6
DB03672	2	1	3	4.9	288.4	24.9	-6.6
DB07235	6	3	7	3.8	436.4	121	-6.6
DB12273	2	1	0	4.4	313.8	23.5	-6.6
DB13119	6	3	5	1.8	371.4	103	-6.6
DB05524	7	2	8	4.5	467.9	90.3	-6.6
DB14626	3	0	3	4.8	358.5	43.4	-6.6
DB04240	7	4	7	3.5	430.5	124	-6.6
DB01530	2	2	0	4.2	292.5	40.5	-6.6
DB01120	4	2	3	1.5	323.4	86.9	-6.6
DB07444	3	2	3	2.2	321.4	77.1	-6.6
DB07469	3	1	1	2.4	292.3	52.9	-6.6
DB07648	5	4	6	3.5	360.4	94.1	-6.6
DB04849	7	1	8	4.9	450.5	72.5	-6.6
DB04946	7	0	8	4.1	426.5	64.8	-6.6
DB09166	4	0	2	2.6	342.8	71.3	-6.6
DB13371	2	1	4	3.8	288.3	42	-6.6
DB14660	3	0	2	2.5	312.4	43.4	-6.6
DB14810	9	1	9	1.3	478.5	129	-6.6
DB02789	2	1	1	4.2	316.5	37.3	-6.6
DB01253	3	3	3	1.8	325.4	68.4	-6.6
DB13212	5	2	2	3	354.4	92.2	-6.6
DB14207	5	2	9	3.8	435.5	94.9	-6.6
DB14217	6	3	8	0.5	410.5	107	-6.6
DB01524	2	2	0	3.5	290.4	40.5	-6.6
DB02310	1	0	0	4	251.35	16.8	-6.6
DB07472	2	0	1	3.4	281.4	45.6	-6.6
DB08055	3	1	3	4.9	320.8	42.2	-6.6
DB01482	4	1	6	1.4	341.4	70.5	-6.6
DB08300	4	1	1	2.7	275.31	69.6	-6.6
DB15491	3	1	1	3	328.8	41.6	-6.6
DB14682	2	1	0	3.1	257.37	23.5	-6.6
DB12301	8	1	4	2.1	425.7	98	-6.5
DB14970	6	2	5	3.2	437.5	101	-6.5
DB00717	2	1	1	3	298.4	37.3	-6.5
DB00713	7	2	4	2.4	401.4	138	-6.5
DB08460	6	2	5	4.5	426.3	110	-6.5
DB14961	7	0	3	2.8	407.4	80	-6.5
DB01443	2	0	0	2.1	272.4	34.1	-6.5
DB03515	2	1	0	3.5	266.3	37.3	-6.5
DB06446	4	0	8	4.9	442.6	24.9	-6.5
DB13939	7	2	5	3.1	393.8	119	-6.5
DB14845	6	1	5	1.4	425.5	105	-6.5
DB01500	3	2	0	2.5	290.4	57.5	-6.5
DB04791	6	4	6	1	382.4	137	-6.5
DB06916	7	1	6	2.8	420.5	94.4	-6.5
DB08299	6	1	3	3.8	371.3	109	-6.5
DB05234	9	2	2	3.4	394.31	52.6	-6.5
DB15294	8	1	4	2.9	462.5	81.9	-6.5
DB07375	2	0	0	3.6	288.4	34.1	-6.5
DB07548	8	2	8	0.7	432.4	99.6	-6.5
DB07783	4	3	10	1.6	445.5	115	-6.5
DB07945	3	2	4	3.8	362.4	85.3	-6.5
DB07994	5	3	7	4.2	421.5	88.8	-6.5
DB05498	9	2	2	2.6	419.4	137	-6.5
DB05944	8	2	7	4.2	466.9	122	-6.5
DB12341	4	1	6	5	418.5	55.6	-6.5
DB07029	7	0	5	3.9	388.4	80.5	-6.5
DB08218	5	0	4	2.7	373.4	114	-6.5
DB13710	2	1	0	3.9	302.5	37.3	-6.5
DB00203	8	1	7	1.5	474.6	118	-6.5
DB07092	7	1	5	1.9	448.5	96.8	-6.5
DB07162	5	3	4	2.8	344.4	109	-6.5
DB07943	5	2	4	1.9	397.9	95	-6.5
DB08057	5	2	3	5	406.9	57.5	-6.5
DB05423	4	1	2	3.5	430.5	55.8	-6.5
DB12048	6	0	3	1.5	345.4	91.6	-6.5
DB06166	4	2	5	3	413.8	109	-6.5
DB02917	7	2	5	2.1	389.5	136	-6.5
DB00624	2	1	0	3.3	288.4	37.3	-6.5
DB07333	8	2	9	4.1	476.5	115	-6.5
DB04867	5	2	5	4.5	411.9	113	-6.5
DB11961	7	2	5	0.6	402.9	126	-6.5
DB11450	4	2	3	2.7	334.4	79.4	-6.5
DB14093	2	1	0	3.3	296.5	37.3	-6.5
DB15048	7	4	5	1.9	416.5	109	-6.5
DB15282	6	0	3	3.3	427.5	65.7	-6.5
DB15493	3	3	3	4.1	360.4	93.4	-6.5
DB07144	5	2	4	4.9	386.5	87	-6.5
DB08303	8	2	3	2	428.6	116	-6.5
DB08406	7	2	2	2.8	367.4	107	-6.5
DB08449	8	1	4	3.7	377.3	96.2	-6.5
DB08490	6	2	6	2.3	425.9	110	-6.5
DB12050	8	3	7	1.8	464.4	112	-6.5
DB14844	3	0	4	2.3	386.5	39.2	-6.5
DB15448	5	2	5	3.4	385.4	114	-6.5
DB03882	2	2	0	4.2	292.5	40.5	-6.5
DB07403	8	2	5	2.7	478.9	112	-6.5
DB11960	5	2	5	3.9	424.7	117	-6.5
DB12854	5	3	4	3.9	462.9	108	-6.5
DB12888	4	0	3	4.3	337.4	68.6	-6.5
DB14887	7	2	4	3.3	396.4	119	-6.5
DB01219	6	1	3	1.7	314.25	121	-6.5
DB02526	4	4	4	3	336.4	108	-6.5
DB01734	5	3	3	2.4	259.21	104	-6.5
DB04709	4	0	1	4.1	350.4	83.2	-6.5
DB00216	3	1	6	4.1	382.5	61.6	-6.5
DB00635	5	2	2	1.5	358.4	91.7	-6.5
DB04574	5	1	2	2.5	350.4	89	-6.5
DB07202	3	1	2	3.7	336.8	55.1	-6.5
DB07793	5	2	4	1.3	402.9	130	-6.5
DB07815	5	2	1	1.7	332.4	83.8	-6.5
DB08000	7	2	3	1	335.29	137	-6.5
DB08111	4	1	3	3	302.3	63.3	-6.5
DB08267	3	3	3	1.9	305.33	96.2	-6.5
DB11987	7	1	8	4	440.9	103	-6.5
DB12787	2	1	1	3.3	302.5	37.3	-6.5
DB06246	5	1	4	3.5	372.4	79.8	-6.5
DB13586	2	1	0	3.6	300.4	37.3	-6.5
DB00836	3	1	7	5	477	43.8	-6.5
DB03782	2	4	4	2	341.5	106	-6.5
DB06837	5	5	6	0.8	370.4	119	-6.5
DB07063	7	1	4	4.4	376.4	83.4	-6.5
DB07070	8	2	8	4.3	427.4	75.6	-6.5
DB07638	5	2	1	4	318.3	49.7	-6.5
DB07717	5	1	5	5	446.6	46.5	-6.5
DB05861	7	1	3	3.5	406.4	70.1	-6.5
DB12191	3	2	2	3.3	317.4	49.4	-6.5
DB12408	4	2	9	4.8	444.6	75.8	-6.5
DB06257	3	3	0	2.4	306.4	60.7	-6.5
DB13528	3	1	1	3	362.9	54.4	-6.5
DB14634	7	2	4	2.3	432.5	101	-6.5
DB15431	8	2	6	3.9	449.9	84.1	-6.5
DB00829	2	0	1	3	284.74	32.7	-6.5
DB04761	6	2	6	0.3	348.4	110	-6.5
DB00620	7	4	2	1.2	394.4	115	-6.5
DB00751	1	1	0	3.5	249.31	41.6	-6.5
DB07088	4	3	7	1.2	372.5	109	-6.5
DB07143	3	2	6	2.2	351.4	75.4	-6.5
DB07175	6	2	5	3.1	354.4	92.4	-6.5
DB07236	4	2	1	3.9	277.27	66.5	-6.5
DB07297	6	2	6	3.9	399.5	66.2	-6.5
DB07643	6	2	5	4.3	432.3	90.3	-6.5
DB07811	4	1	4	4	347.4	68	-6.5
DB07905	8	3	1	1.4	378.4	126	-6.5
DB07946	7	4	10	2.9	443.8	115	-6.5
DB08052	5	2	2	2.1	319.4	98.3	-6.5
DB13397	4	0	7	5	361.5	42.2	-6.5
DB13806	3	0	5	4.1	391.5	46.1	-6.5
DB01725	3	4	3	3.4	328.4	98.8	-6.5
DB00457	8	1	4	2	383.4	107	-6.5
DB01503	2	2	0	4	290.4	40.5	-6.5
DB07812	4	3	5	2.9	362.4	112	-6.5
DB08292	5	2	0	3.4	324.75	83.8	-6.5
DB09383	5	2	2	1.9	372.5	91.7	-6.5
DB11511	8	1	3	1.6	399.4	64.1	-6.5
DB14985	6	3	6	1.6	340.33	111	-6.5
DB15028	7	1	7	2.7	461.9	99.1	-6.5
DB00972	3	0	3	4.4	381.9	35.9	-6.5
DB00180	7	2	2	2.5	434.5	93.1	-6.5
DB01196	3	1	6	4	440.4	49.8	-6.5
DB06777	4	3	4	4.9	392.6	77.8	-6.5
DB07889	7	2	8	3.4	418.5	87.8	-6.5
DB08080	6	2	1	2.9	395.5	110	-6.5
DB08418	7	1	4	2.3	469.6	128	-6.5
DB11591	5	1	10	2.3	463.6	67.6	-6.5
DB11969	6	2	6	3.4	429.2	86.1	-6.5
DB13952	3	1	2	2.8	314.4	46.5	-6.5
DB14065	7	0	8	4.9	468.5	34.2	-6.5
DB02491	6	2	7	3.7	452	76.3	-6.5
DB00324	5	2	1	2	376.5	74.6	-6.5
DB00814	7	2	2	3	351.4	136	-6.5
DB08095	6	3	7	4.1	455.9	99.6	-6.5
DB11901	9	1	3	3	477.4	121	-6.5
DB06529	5	0	3	1.5	301.3	73	-6.5
DB00741	5	3	2	1.6	362.5	94.8	-6.5
DB01513	2	2	0	4.3	306.5	40.5	-6.5
DB00490	6	0	6	2.6	385.5	69.6	-6.5
DB01162	8	1	4	1.4	387.4	103	-6.5
DB06936	3	3	7	1.7	344.5	99.3	-6.5
DB13048	5	2	8	3.3	392.5	68.2	-6.5
DB00596	6	2	2	2.7	428.9	74.6	-6.5
DB00540	1	1	3	4.5	263.4	12	-6.5
DB01149	5	0	10	4.3	470	51.6	-6.5
DB08541	5	2	2	2.1	286.28	83.8	-6.5
DB01521	2	1	0	4.2	322.9	37.3	-6.5
DB00447	5	3	4	-1.7	349.77	113	-6.5
DB00353	3	3	4	2.3	339.4	68.4	-6.5
DB01619	1	0	1	3.1	261.4	3.2	-6.5
DB12096	4	1	2	2.7	405.5	83.9	-6.5
DB12357	4	2	1	2.2	289.71	66.6	-6.5
DB13951	3	0	2	4.2	332.5	43.4	-6.5
DB00443	6	3	2	1.9	392.5	94.8	-6.5
DB00567	6	3	4	0.6	347.4	138	-6.5
DB03490	2	1	1	2.5	233.27	41.6	-6.5
DB01526	2	2	0	3.4	290.4	40.5	-6.5
DB00833	6	3	4	-1.8	367.8	138	-6.5
DB01420	3	0	3	4.4	344.5	43.4	-6.5
DB12972	2	1	1	4.9	318.5	37.3	-6.5
DB05959	2	1	2	4.3	311.4	52.3	-6.5
DB13551	3	1	2	3.4	249.26	50.2	-6.5
DB00396	2	0	1	3.9	314.5	34.1	-6.5
DB07835	2	2	6	3.8	348.4	58.2	-6.5
DB13866	2	2	1	3.1	300.4	40.5	-6.5
DB15377	4	1	6	4.2	365.4	93.6	-6.5
DB14841	1	1	1	3	209.29	12	-6.5
DB11875	0	2	2	4.3	246.31	31.6	-6.5
DB13554	4	1	6	3	355.4	40.5	-6.5
DB13136	3	0	1	3	240.23	34.1	-6.5
DB11877	8	0	5	1.9	445.5	111	-6.4
DB04750	9	3	3	2.4	412.3	121	-6.4
DB06869	5	3	9	2.9	479	114	-6.4
DB05830	2	1	0	2.9	288.4	37.3	-6.4
DB02014	9	2	8	4.1	413.4	119	-6.4
DB08513	7	4	7	3.2	377.4	130	-6.4
DB01888	8	3	7	3.2	471.6	126	-6.4
DB01554	2	2	0	2.7	276.4	40.5	-6.4
DB00655	2	1	0	3.1	270.4	37.3	-6.4
DB02799	6	1	6	1.7	383.4	96	-6.4
DB07000	8	2	6	2.7	442.4	113	-6.4
DB08694	7	3	1	1.1	293.28	124	-6.4
DB12547	7	2	3	1.5	390.4	115	-6.4
DB04432	6	4	6	3.1	398.4	133	-6.4
DB04797	5	0	3	4.2	322.3	56.2	-6.4
DB07692	10	0	4	1.6	460.5	110	-6.4
DB07786	5	2	7	3.4	424.9	107	-6.4
DB08397	7	3	3	1.4	302.17	94.8	-6.4
DB09200	6	1	6	3.1	397.4	108	-6.4
DB12025	6	1	1	0.2	360.4	84.1	-6.4
DB04434	5	2	2	1.6	289.33	62.7	-6.4
DB02123	5	4	6	4.3	449.6	107	-6.4
DB03944	6	1	4	3.8	425.5	106	-6.4
DB12082	5	1	4	2.1	395.5	71.1	-6.4
DB12183	8	2	7	4	473.9	88.6	-6.4
DB12542	9	1	6	2.8	439.5	132	-6.4
DB15173	7	1	3	2.6	410.8	66.9	-6.4
DB04645	5	3	8	4.7	439.3	105	-6.4
DB01543	2	1	1	3	288.4	37.3	-6.4
DB06710	2	1	0	3.4	302.5	37.3	-6.4
DB07216	6	1	3	2.9	473	73.9	-6.4
DB07457	3	3	5	2.1	384.4	92.9	-6.4
DB07706	3	3	0	3.7	288.4	60.7	-6.4
DB07861	5	3	6	4.2	420.5	104	-6.4
DB07967	7	1	8	3.2	428.5	107	-6.4
DB08067	4	5	5	0.5	382.4	112	-6.4
DB08350	4	1	4	2.9	372.4	71.1	-6.4
DB12101	6	1	6	1.1	449.5	88.2	-6.4
DB12158	6	0	5	3.9	420.5	68.2	-6.4
DB13062	4	3	2	4.4	348.4	69.9	-6.4
DB15407	7	2	4	3.2	401.4	99.2	-6.4
DB02636	8	2	2	3.2	357.3	131	-6.4
DB00705	7	3	6	2.4	456.6	119	-6.4
DB07043	9	2	4	2.3	407.5	140	-6.4
DB07135	6	1	5	1.3	430.5	96.8	-6.4
DB07787	4	1	6	3.3	393.5	52.6	-6.4
DB08339	5	2	4	4	427.3	78.4	-6.4
DB05738	3	2	1	1	296.37	72.9	-6.4
DB11457	6	0	3	4.1	394.4	63.2	-6.4
DB12848	7	1	5	0.7	372.4	107	-6.4
DB14659	4	0	3	3.1	396.5	60.4	-6.4
DB15029	8	1	5	3	457.5	71.1	-6.4
DB03118	5	3	3	2.3	289.68	108	-6.4
DB04591	9	2	7	3.9	439.5	93.7	-6.4
DB04288	6	3	6	3.7	405.5	93.7	-6.4
DB08039	4	2	3	2.1	371.5	90.6	-6.4
DB08277	5	1	5	3.8	444	80.8	-6.4
DB08639	5	2	4	4.8	329.4	73.6	-6.4
DB12774	9	1	5	2.6	465.5	93.1	-6.4
DB11521	3	4	4	0.4	348.4	89.9	-6.4
DB13610	6	1	1	3.9	398.5	54.4	-6.4
DB15585	3	0	2	4.5	445.6	29.5	-6.4
DB03744	4	3	6	3.1	425.9	103	-6.4
DB03865	1	4	3	4.6	362.8	87.6	-6.4
DB04726	3	1	0	1.1	256.26	74.1	-6.4
DB07467	5	2	3	2.9	365.8	101	-6.4
DB07546	6	2	6	2.4	376.4	97.9	-6.4
DB07965	7	1	5	2	368.5	85.9	-6.4
DB08970	6	3	2	1.5	390.4	94.8	-6.4
DB11903	8	2	5	4.1	449.3	76.1	-6.4
DB11923	10	1	3	4.4	447.3	69.1	-6.4
DB13169	2	1	0	2.6	274.4	37.3	-6.4
DB13246	2	0	1	4.5	304.4	6.5	-6.4
DB13552	7	1	6	3.5	409.4	40.5	-6.4
DB15450	5	1	6	4.7	428.5	70.5	-6.4
DB15566	6	2	4	2.4	402.5	101	-6.4
DB03037	6	3	2	2.2	298.25	112	-6.4
DB00680	6	1	6	3	427.5	96.4	-6.4
DB07039	5	2	5	2.4	447.2	106	-6.4
DB07181	4	2	5	3.5	352.4	69.1	-6.4
DB07549	6	4	8	1.2	448.4	102	-6.4
DB07941	5	1	5	4.2	477.3	58.6	-6.4
DB08169	3	2	4	4.2	304.3	73.1	-6.4
DB04847	6	3	5	3.4	352.3	109	-6.4
DB11958	6	2	5	3	370.4	84.7	-6.4
DB11992	8	1	3	0.3	398.4	98.8	-6.4
DB03154	10	4	4	0.6	388.14	115	-6.4
DB02366	3	4	3	4	362.8	98.8	-6.4
DB02621	6	2	1	3.7	421.6	110	-6.4
DB07242	3	1	0	2.7	377.3	61.1	-6.4
DB07493	3	2	1	3.4	341.16	65.4	-6.4
DB07676	6	4	6	2.4	365.4	110	-6.4
DB07761	9	3	9	3.5	415.4	82.5	-6.4
DB08174	4	2	5	4.2	441.9	107	-6.4
DB08758	3	2	1	1.9	226.23	72.4	-6.4
DB08770	8	3	5	2.2	337.34	127	-6.4
DB11990	8	1	6	3.5	455.6	46.6	-6.4
DB12252	7	2	1	-0.9	376.4	104	-6.4
DB12446	4	3	3	3.3	308.4	73.8	-6.4
DB11443	9	2	3	0.9	395.4	72.9	-6.4
DB11478	5	3	0	4.3	322.4	87	-6.4
DB15347	4	3	3	2.8	370.4	91.2	-6.4
DB00860	5	3	2	1.6	360.4	94.8	-6.4
DB02118	5	0	3	1.1	372.4	75.3	-6.4
DB06870	2	1	2	3	312.4	37.3	-6.4
DB07642	7	2	5	3.2	381.4	90.3	-6.4
DB08096	7	2	5	4.9	400.8	67.7	-6.4
DB04862	7	3	8	2.1	452.5	124	-6.4
DB12579	9	1	4	3.4	372.34	41	-6.4
DB12696	5	3	7	3	406.5	100	-6.4
DB11638	5	1	0	2.5	284.35	57.2	-6.4
DB13728	7	3	2	2.6	444.9	94.8	-6.4
DB13790	5	0	5	3.2	388.8	51.2	-6.4
DB15446	5	2	5	3.4	355.4	75.6	-6.4
DB01771	3	4	4	4.2	369.8	95.1	-6.4
DB01496	7	2	3	3.1	368.3	103	-6.4
DB01765	3	2	2	2.4	292.29	71.3	-6.4
DB00967	2	1	0	4.5	310.8	24.9	-6.4
DB03572	3	2	6	2.1	309.4	81.1	-6.4
DB07006	5	3	5	3	416.4	101	-6.4
DB07439	6	3	9	1.7	398.4	108	-6.4
DB07494	1	0	2	4.8	348.5	9.2	-6.4
DB07701	4	0	6	4.3	379.5	38.8	-6.4
DB09015	4	2	3	1.9	358.5	74.6	-6.4
DB11816	6	2	5	1.4	401.4	86.8	-6.4
DB12270	4	2	6	3.8	383.5	71.1	-6.4
DB12731	3	1	8	3.7	391.5	62.3	-6.4
DB13532	7	3	3	1.3	379.9	135	-6.4
DB13927	3	1	2	4	343.17	47.1	-6.4
DB13991	2	1	4	5	316.4	24.9	-6.4
DB00663	7	3	2	1.9	410.5	94.8	-6.4
DB03496	6	3	2	3.3	401.8	90.2	-6.4
DB00448	8	1	5	2.8	369.4	87.1	-6.4
DB07883	2	1	3	3.6	291.4	43.1	-6.4
DB07974	3	2	6	4.6	453	66.4	-6.4
DB08619	5	1	5	3.3	388.5	80.7	-6.4
DB06016	3	1	5	4.3	427.4	38.8	-6.4
DB12570	7	2	4	1.1	397.5	101	-6.4
DB12739	4	1	6	3	324.4	64.4	-6.4
DB06157	5	1	3	1.5	360.5	81.8	-6.4
DB06307	2	2	1	4.1	316.5	40.5	-6.4
DB11522	6	3	2	1.5	378.4	94.8	-6.4
DB01977	2	3	3	3	289.3	79	-6.4
DB00554	6	2	2	3.1	331.3	108	-6.4
DB01659	5	2	3	-0.8	267.28	89.1	-6.4
DB00769	7	2	8	3.1	475.6	104	-6.4
DB06732	2	0	1	4.4	272.3	26.3	-6.4
DB06766	3	0	1	1.7	307.4	38.1	-6.4
DB06834	3	3	4	2.3	362.4	82.9	-6.4
DB06873	5	2	9	1.9	382.4	88.1	-6.4
DB06884	3	3	5	3.2	284.35	61.4	-6.4
DB08251	7	3	7	0.3	342.3	134	-6.4
DB12155	4	0	1	2.3	240.21	64.4	-6.4
DB12929	5	0	4	3.4	369.4	45.7	-6.4
DB13403	4	1	6	4.3	379.5	40.7	-6.4
DB01865	3	1	4	2	320.4	64.2	-6.4
DB03623	3	1	1	3.6	272.3	46	-6.4
DB00377	2	0	1	2.8	296.4	23.6	-6.4
DB06730	2	1	2	2.9	310.4	37.3	-6.4
DB08239	4	1	3	3.2	397.5	35.6	-6.4
DB04891	2	2	3	4.7	344.5	40.5	-6.4
DB13230	3	1	1	2.6	316.4	54.4	-6.4
DB13252	2	0	0	4.8	333.5	28.5	-6.4
DB02020	4	1	2	1.7	255.22	74.7	-6.4
DB06996	4	4	7	0.7	359.5	125	-6.4
DB07283	2	1	3	4.4	305.4	42.2	-6.4
DB07557	2	0	1	4.4	316.5	34.1	-6.4
DB11750	5	2	2	2.5	410.9	74.6	-6.4
DB12129	3	0	3	4.3	334.4	65.9	-6.4
DB05520	4	2	3	2.6	410.9	70.9	-6.4
DB00764	4	2	2	2.7	427.4	74.6	-6.4
DB00547	5	2	2	2.3	376.5	74.6	-6.4
DB00564	1	1	0	2.5	236.27	46.3	-6.4
DB07245	3	1	5	4.4	304.4	48.1	-6.4
DB01333	6	3	4	0.4	349.4	138	-6.4
DB01782	2	1	0	2.7	220.23	45.8	-6.4
DB06802	3	2	4	1.9	254.28	86.2	-6.4
DB07459	3	1	5	3.2	304.3	51.2	-6.4
DB12303	3	1	7	3.8	458.6	79	-6.4
DB12804	3	1	0	1.4	249.27	58.7	-6.4
DB13386	3	2	1	2.8	302.4	49.7	-6.4
DB08543	5	1	7	4.7	395.5	48.8	-6.4
DB05107	2	1	0	4.6	369.3	37.3	-6.4
DB13651	5	1	4	3	402.9	53	-6.4
DB13782	2	0	4	4.8	296.4	21.3	-6.4
DB08008	7	1	2	3.3	293.25	55.1	-6.4
DB14736	2	1	2	5	282.4	29.5	-6.4
DB03369	1	1	0	3.7	193.24	26	-6.4
DB04820	4	3	7	0.9	298.34	83.1	-6.4
DB13674	4	1	2	2.7	253.25	57.6	-6.4
DB15241	4	3	3	1.1	385.5	101	-6.4
DB03960	7	4	6	4.7	449.5	115	-6.3
DB02187	2	1	0	2.9	268.3	37.3	-6.3
DB11795	8	1	4	4	433.4	67.6	-6.3
DB14769	4	2	0	1.6	298.31	60.5	-6.3
DB15078	8	2	6	1.7	466.6	135	-6.3
DB01946	3	2	5	2.1	398.5	82	-6.3
DB06228	6	1	5	2.5	435.9	116	-6.3
DB14664	7	1	5	4.2	478.6	80.7	-6.3
DB14876	5	1	6	3.1	454.5	109	-6.3
DB04573	3	3	0	2.5	288.4	60.7	-6.3
DB07270	7	2	5	4.8	464.3	116	-6.3
DB09128	5	1	7	4.7	433.6	73	-6.3
DB11952	5	2	4	4.1	416.9	86.8	-6.3
DB14657	7	2	4	2.5	434.5	101	-6.3
DB15584	6	4	1	1.4	286.24	107	-6.3
DB01772	6	4	6	2	409.4	104	-6.3
DB04345	4	2	0	1.1	242.23	84	-6.3
DB04216	7	5	1	1.5	302.23	127	-6.3
DB07337	6	3	4	3.9	375.8	116	-6.3
DB08354	6	2	5	4.1	375.8	90.9	-6.3
DB08549	7	3	6	1	419.5	133	-6.3
DB11645	4	1	5	3	393.5	95.4	-6.3
DB12573	4	1	5	3.2	374.4	79.9	-6.3
DB12721	3	0	4	3.3	438	37.7	-6.3
DB13919	7	2	7	4.1	440.5	119	-6.3
DB05611	8	1	8	3.8	418.5	84.8	-6.3
DB11452	9	1	4	3.1	457.4	122	-6.3
DB00482	7	1	3	3.4	381.4	86.4	-6.3
DB02224	7	5	1	1.5	304.25	127	-6.3
DB00186	3	2	1	2.4	321.2	61.7	-6.3
DB07152	6	2	3	1.6	362.4	96.4	-6.3
DB08097	8	1	5	4.8	399.4	64.9	-6.3
DB04957	6	0	8	3.2	458	72.6	-6.3
DB08922	6	0	6	3.9	426.6	85	-6.3
DB11953	7	1	4	0	395.5	97.5	-6.3
DB06144	3	1	5	4.1	440.9	40.5	-6.3
DB04583	3	2	4	3.6	317.3	80.4	-6.3
DB01320	6	3	5	0.6	362.27	116	-6.3
DB02021	5	3	1	-0.3	279.22	111	-6.3
DB04232	8	2	7	1.1	449.5	134	-6.3
DB01147	7	2	4	2.4	435.9	138	-6.3
DB02217	8	3	3	-0.9	410.3	135	-6.3
DB06963	4	2	7	3.9	399.5	85.8	-6.3
DB07148	5	0	4	2.9	389.8	62.2	-6.3
DB07853	6	2	5	3.5	381.4	103	-6.3
DB01128	9	2	5	2.3	430.4	116	-6.3
DB02101	5	3	1	-0.3	279.22	111	-6.3
DB03181	5	2	4	3.9	367.4	91.2	-6.3
DB03777	3	2	6	3.1	412.5	70.1	-6.3
DB07211	7	1	6	1.9	462	133	-6.3
DB07414	5	1	4	3	396.5	95.4	-6.3
DB08092	4	2	3	2.7	339.4	57.4	-6.3
DB08332	4	1	3	2.5	296.3	55.8	-6.3
DB08481	6	1	3	3.5	362.4	122	-6.3
DB08664	6	3	8	3.5	452.5	114	-6.3
DB08707	5	1	2	3.6	322.7	77.8	-6.3
DB09123	3	1	1	1.8	311.4	61.1	-6.3
DB12124	8	2	5	0.1	434.4	127	-6.3
DB11529	3	1	1	2.5	354.5	54.4	-6.3
DB13208	5	3	2	1.6	372.5	94.8	-6.3
DB14649	7	2	4	2.8	434.5	101	-6.3
DB02400	6	0	4	2.4	356.3	103	-6.3
DB00683	3	0	1	2.5	325.8	30.2	-6.3
DB03671	5	3	1	1.1	390.5	87	-6.3
DB07190	3	2	6	3.9	391.9	75.4	-6.3
DB07474	5	3	5	1.7	397.4	101	-6.3
DB09219	4	3	2	3.3	333.3	78.8	-6.3
DB12135	7	4	4	2.5	463.3	119	-6.3
DB12745	9	3	7	0.3	425.5	137	-6.3
DB15186	9	1	2	-0.3	382.4	117	-6.3
DB15227	6	1	4	3	454.5	105	-6.3
DB02049	6	2	6	2.3	425.9	110	-6.3
DB06274	5	3	8	1.7	424.5	89.9	-6.3
DB07751	9	3	9	3.5	415.4	82.5	-6.3
DB07813	4	3	5	1.2	368.4	105	-6.3
DB07814	6	3	1	0.2	346.4	104	-6.3
DB07944	5	3	8	3.6	384.5	90	-6.3
DB08037	6	1	4	2.8	459.5	47	-6.3
DB08561	5	0	6	2.9	392.4	92.2	-6.3
DB08971	5	2	2	2.4	376.5	74.6	-6.3
DB05470	7	2	4	2.5	404.3	102	-6.3
DB12566	8	3	6	3.1	392.4	95.6	-6.3
DB12890	3	3	0	2.5	267.32	52.5	-6.3
DB12966	8	2	4	3.4	387.8	78.9	-6.3
DB15579	3	0	0	3.8	296.4	43.4	-6.3
DB01198	7	0	3	0.5	388.8	91.8	-6.3
DB04246	3	5	5	2.7	372.4	126	-6.3
DB03035	6	2	0	2.5	285.21	120	-6.3
DB00367	2	1	2	3.3	312.4	37.3	-6.3
DB06992	3	0	2	4.4	326.4	33.2	-6.3
DB07193	7	1	2	1.9	395.4	86.4	-6.3
DB07685	8	2	6	3.2	402.5	133	-6.3
DB07728	3	2	2	2.4	307.3	57.8	-6.3
DB07917	5	1	8	3.8	377.5	66.9	-6.3
DB02342	3	2	1	4	302.4	49.7	-6.3
DB04886	5	1	2	3.8	370.4	65	-6.3
DB12081	4	2	2	2	344.4	74.6	-6.3
DB12140	9	3	6	3	456.4	98.6	-6.3
DB12364	5	3	7	3.6	451.9	107	-6.3
DB12927	7	4	6	-0.8	375.4	131	-6.3
DB13739	7	1	8	2.1	406.5	127	-6.3
DB15114	4	2	2	2.7	356.5	74.6	-6.3
DB15391	9	2	4	1.4	437.4	128	-6.3
DB00370	3	0	0	3.3	265.35	19.4	-6.3
DB02154	8	2	7	2.8	386.4	112	-6.3
DB01767	3	4	3	2	290.32	107	-6.3
DB06886	5	3	10	3	467.6	108	-6.3
DB07113	9	2	7	3.2	469.5	117	-6.3
DB07393	2	0	3	3.7	368.4	25.8	-6.3
DB07539	6	3	3	2.6	314.3	129	-6.3
DB07698	4	2	3	3.8	335.8	68.2	-6.3
DB07832	6	2	4	4.2	361.4	103	-6.3
DB07982	7	2	6	1.7	435.5	99.4	-6.3
DB05015	5	3	5	1.7	318.3	104	-6.3
DB11706	4	2	5	2.4	314.4	64.4	-6.3
DB12379	3	2	1	2.7	262.26	65.4	-6.3
DB12494	8	1	5	4.3	405.4	54.7	-6.3
DB12543	5	3	3	1.1	370.4	104	-6.3
DB06272	4	3	6	3.5	418.6	69.9	-6.3
DB09378	6	3	2	1.4	378.4	94.8	-6.3
DB11372	2	1	2	2.8	310.4	37.3	-6.3
DB14774	7	0	5	3.8	428.4	77.5	-6.3
DB14899	7	1	3	3.3	391.3	71.5	-6.3
DB02656	4	0	2	3.1	307.3	38.8	-6.3
DB01657	6	3	5	-1.6	328.4	113	-6.3
DB01095	5	3	8	3.5	411.5	82.7	-6.3
DB01260	6	2	2	2.7	416.5	93.1	-6.3
DB00623	8	1	6	4.4	437.5	55.2	-6.3
DB01967	5	1	6	2.5	403.5	79.8	-6.3
DB06148	2	0	0	3.4	264.4	6.5	-6.3
DB07067	7	1	5	0.8	378.4	128	-6.3
DB07078	3	3	3	3	332.4	74.4	-6.3
DB07156	4	2	4	3.2	426.3	64.9	-6.3
DB07443	3	2	3	4	278.3	73.1	-6.3
DB07779	4	2	7	2.4	383.5	75.4	-6.3
DB08224	4	2	3	1.9	306.4	66.8	-6.3
DB08795	7	2	5	2.8	375.4	126	-6.3
DB05838	3	1	5	4.8	454	52.6	-6.3
DB08828	4	1	4	3.8	421.3	84.5	-6.3
DB12196	5	2	6	3.3	426.6	78	-6.3
DB12288	4	2	5	1.7	312.32	80.4	-6.3
DB13308	4	2	4	3.5	372.8	80.6	-6.3
DB13327	5	2	7	1.3	376.4	93.2	-6.3
DB13759	1	1	6	3.5	337.5	43.1	-6.3
DB13958	3	0	2	3.4	330.5	43.4	-6.3
DB14209	6	3	8	1.2	402.5	107	-6.3
DB14768	7	2	7	1.8	431.9	110	-6.3
DB15192	4	0	3	3	372.5	39.2	-6.3
DB15346	4	0	4	2.4	378.4	60.4	-6.3
DB02019	5	3	2	2.7	284.26	94.8	-6.3
DB00843	4	0	6	4.3	379.5	38.8	-6.3
DB00480	4	2	1	-0.5	259.26	92.5	-6.3
DB03619	4	3	4	4.9	392.6	77.8	-6.3
DB00605	5	1	4	3.4	356.4	73.6	-6.3
DB02504	5	3	9	1.3	416.4	115	-6.3
DB04839	4	0	3	3.6	416.9	60.4	-6.3
DB00611	3	2	2	3.8	327.5	43.7	-6.3
DB02850	6	1	6	3.7	442.5	101	-6.3
DB01234	6	3	2	1.9	392.5	94.8	-6.3
DB06855	5	4	5	3.2	342.4	108	-6.3
DB07244	7	3	5	3.7	355.4	89.8	-6.3
DB07251	9	2	8	4.2	417.8	99.6	-6.3
DB07338	8	1	3	3	361.65	92.4	-6.3
DB07741	7	2	5	2.2	444.5	75.6	-6.3
DB07874	3	1	3	2	323.4	67.9	-6.3
DB08087	4	1	1	1.4	307.3	84.6	-6.3
DB08597	5	0	6	3.4	399.5	55.6	-6.3
DB04863	6	2	9	2.7	439.5	129	-6.3
DB05294	7	1	6	4.9	475.4	59.5	-6.3
DB12846	7	4	7	-0.5	389.4	131	-6.3
DB11629	5	1	5	3.5	435.9	84.8	-6.3
DB14575	2	2	0	1.4	254.28	66.6	-6.3
DB02936	4	2	9	2.6	380.4	94.6	-6.3
DB03926	2	2	0	4.2	292.5	40.5	-6.3
DB01452	6	0	4	1.5	369.4	65.1	-6.3
DB04470	4	4	5	3.1	324.4	108	-6.3
DB01838	4	2	1	4.6	426.05	66.8	-6.3
DB08796	6	0	7	3.4	399.5	80.2	-6.3
DB09017	4	0	1	2.8	393.7	71.3	-6.3
DB11672	6	2	8	3.2	368.4	93.1	-6.3
DB12740	7	2	3	0.7	336.35	113	-6.3
DB13675	4	3	3	2.2	311.4	110	-6.3
DB13686	6	2	5	2.7	433.3	121	-6.3
DB14210	8	3	10	0.5	470.5	125	-6.3
DB14941	4	4	6	2.8	454	102	-6.3
DB14998	5	2	5	0.3	357.4	106	-6.3
DB04652	4	2	2	1.9	346.5	74.6	-6.3
DB01466	4	1	2	1.5	313.4	41.9	-6.3
DB02915	8	1	3	4.5	350.4	78.9	-6.3
DB07240	4	1	4	3.7	267.28	58.9	-6.3
DB08054	5	1	2	2.5	304.3	82.5	-6.3
DB08899	8	1	3	3.6	464.4	109	-6.3
DB06403	6	1	7	3.8	378.4	81.5	-6.3
DB06235	4	1	2	3.2	282.29	63.6	-6.3
DB11800	7	2	6	4	454.9	108	-6.3
DB12433	4	2	4	1.6	276.29	84.5	-6.3
DB13602	2	0	2	3.3	326.5	34.1	-6.3
DB14208	6	3	8	0.7	388.5	107	-6.3
DB01479	2	2	0	4.3	306.5	40.5	-6.3
DB00687	6	3	2	1.7	380.4	94.8	-6.3
DB00920	3	0	0	3.2	309.4	48.6	-6.3
DB06697	5	0	1	3.1	298.37	46.2	-6.3
DB06847	5	2	4	4.1	358.4	87	-6.3
DB08198	3	2	3	2.9	338.4	84.7	-6.3
DB09095	6	2	2	2.3	394.5	74.6	-6.3
DB13793	2	0	1	3	294.4	25.2	-6.3
DB13983	7	3	3	2.6	330.29	105	-6.3
DB03996	3	1	2	3	314.8	52.9	-6.3
DB02390	2	4	4	3	389.3	73.7	-6.3
DB02861	7	2	4	1.6	344.31	97.6	-6.3
DB07131	3	3	7	3.1	384.5	99.3	-6.3
DB13292	2	0	0	3.9	293.4	28.5	-6.3
DB13355	7	0	6	3.4	388.4	88.1	-6.3
DB12027	3	3	6	4.6	328.4	52.7	-6.3
DB12308	2	1	1	4.9	318.5	37.3	-6.3
DB12758	4	2	4	2.7	318.4	94.8	-6.3
DB13374	4	1	3	2.9	354.4	54.7	-6.3
DB06230	4	2	2	2.7	339.4	52.9	-6.3
DB09193	1	1	2	3.7	237.34	12	-6.3
DB00294	2	1	2	3.3	324.5	37.3	-6.3
DB00805	5	1	5	2	298.4	50.3	-6.3
DB02587	7	3	3	1	410.5	113	-6.3
DB05271	3	1	6	4.9	315.5	51.7	-6.3
DB08346	5	2	0	3.9	338.8	83.8	-6.3
DB13555	3	2	3	2.7	369.5	43.7	-6.3
DB07319	5	2	1	2.9	316.16	90.7	-6.3
DB15038	2	1	3	2.9	241.33	21.3	-6.3
DB12047	4	3	3	3.1	364.4	90.1	-6.2
DB01609	6	3	4	3.8	373.4	109	-6.2
DB08613	8	2	3	1.9	423.4	107	-6.2
DB08739	6	0	4	1.2	405.4	78	-6.2
DB08066	3	3	3	2.3	303.32	86.5	-6.2
DB08353	6	2	5	4.4	347.4	90.9	-6.2
DB06090	4	1	4	3.5	361.4	58.4	-6.2
DB11865	8	2	8	3.1	441.5	117	-6.2
DB02455	6	4	4	2.4	434.5	140	-6.2
DB04030	3	2	3	3.9	398.5	65.7	-6.2
DB00301	8	2	4	2.6	453.9	138	-6.2
DB07856	4	2	3	4.2	389.9	66.5	-6.2
DB08230	7	5	1	1	302.23	127	-6.2
DB12394	8	0	4	3.7	415.4	64.6	-6.2
DB14059	7	1	3	3.7	401.8	86.4	-6.2
DB00450	4	1	6	3.5	379.4	52.6	-6.2
DB00783	2	2	0	4	272.4	40.5	-6.2
DB08402	6	2	5	4.2	404.2	101	-6.2
DB12899	7	0	4	2.7	395.5	70.9	-6.2
DB06518	8	1	4	2.8	388.4	76.6	-6.2
DB14896	6	1	0	2	380.4	75.4	-6.2
DB15229	8	0	3	2.6	427.4	79	-6.2
DB04796	3	3	4	4.4	400.6	60.7	-6.2
DB06743	9	2	1	0.6	408.4	129	-6.2
DB06972	3	0	3	4.2	408.3	67.9	-6.2
DB08011	7	1	2	3.2	346.28	73	-6.2
DB08345	7	3	6	2.1	345.4	120	-6.2
DB08439	5	1	5	3.3	370.4	97.6	-6.2
DB08463	7	3	9	3.8	431.5	101	-6.2
DB15209	7	0	7	4.9	469.6	73.2	-6.2
DB01041	4	1	1	0.3	258.23	83.6	-6.2
DB00209	3	1	5	4.4	392.5	46.5	-6.2
DB01029	5	1	7	4.1	428.5	87.1	-6.2
DB06993	9	3	7	1.2	458.5	122	-6.2
DB07601	7	3	5	2.9	389.8	91	-6.2
DB07686	8	3	5	2.7	387.5	136	-6.2
DB07688	8	2	5	2.7	388.4	133	-6.2
DB07768	2	1	0	3.3	288.4	37.3	-6.2
DB08280	4	2	6	2.4	386.5	90.6	-6.2
DB08308	5	1	5	2.6	374.5	80.7	-6.2
DB08753	5	1	9	2.9	367.4	81.7	-6.2
DB04850	10	2	7	0.5	465.4	126	-6.2
DB09274	8	1	5	2.5	384.4	101	-6.2
DB11721	6	1	7	3.5	370.4	111	-6.2
DB12327	8	0	5	2.5	432.5	109	-6.2
DB06160	8	2	5	2.1	426.4	78.9	-6.2
DB15256	7	2	6	1.5	384.4	98.7	-6.2
DB01134	4	0	5	4.5	414.6	60.4	-6.2
DB04876	4	2	3	0.9	303.4	76.4	-6.2
DB07081	10	1	4	1.7	421.34	77	-6.2
DB07324	6	2	5	1.6	321.33	93.4	-6.2
DB07788	7	3	1	2.6	362.4	113	-6.2
DB08521	5	1	4	3.2	377.4	77.8	-6.2
DB09054	7	2	5	3.7	415.4	99.2	-6.2
DB12332	3	3	3	2.5	323.4	56.9	-6.2
DB12479	10	2	4	-0.6	401.4	107	-6.2
DB04578	4	2	5	1.3	355.4	89.4	-6.2
DB06831	7	1	5	3.8	450.9	122	-6.2
DB07014	8	0	5	3.6	360.4	91.9	-6.2
DB07234	5	2	5	2.3	293.32	71.1	-6.2
DB07675	6	1	9	5	419.5	68.2	-6.2
DB07785	4	2	7	2.2	339.4	90.4	-6.2
DB08059	8	0	4	1.2	428.4	109	-6.2
DB04879	4	1	4	4.5	346.8	50.7	-6.2
DB11619	2	1	2	2.2	308.4	37.3	-6.2
DB12687	7	2	8	2.7	410.5	96.6	-6.2
DB13276	5	1	7	3.1	423.5	71.1	-6.2
DB13981	4	0	3	2.6	370.5	60.4	-6.2
DB14719	3	1	1	3.7	296.4	69.7	-6.2
DB15124	6	1	6	3.7	436.9	112	-6.2
DB00402	7	0	3	0.5	388.8	91.8	-6.2
DB00351	4	0	3	3.1	384.5	60.4	-6.2
DB00378	2	0	1	3.8	312.4	34.1	-6.2
DB00776	2	1	0	1.7	252.27	63.4	-6.2
DB00275	7	3	8	3.2	446.5	130	-6.2
DB03477	7	1	3	3.7	446.2	86.4	-6.2
DB07011	5	0	5	3.5	377.4	48.8	-6.2
DB07187	5	1	2	2.2	324.74	97.1	-6.2
DB07920	5	1	5	1.8	304.32	101	-6.2
DB08382	8	1	3	0.6	366.4	64.6	-6.2
DB08583	4	2	4	2.5	374.4	92.8	-6.2
DB08608	7	1	2	1.9	383.4	84.6	-6.2
DB09181	6	0	8	4.1	466.6	71.8	-6.2
DB09290	2	1	2	2.2	279.34	50.7	-6.2
DB13016	6	3	9	4.9	434.5	104	-6.2
DB14849	5	2	3	2.9	273.24	103	-6.2
DB00587	5	2	9	4.6	412.5	108	-6.2
DB01094	6	3	2	2.4	302.28	96.2	-6.2
DB06948	5	2	5	4.7	323.4	75.7	-6.2
DB06983	5	2	5	1.8	331.4	75.3	-6.2
DB07743	8	1	5	4.6	363.3	97.1	-6.2
DB07846	4	1	4	4.1	381.5	59.6	-6.2
DB08355	6	2	3	2.2	321.33	92.9	-6.2
DB08956	3	1	2	3.8	332.5	54.4	-6.2
DB09209	6	1	4	0.8	398.5	54.4	-6.2
DB11687	7	4	2	3.3	389.4	116	-6.2
DB11950	6	1	4	2.4	426.6	81.9	-6.2
DB13129	3	1	2	2.6	342.5	54.4	-6.2
DB14949	5	2	5	3.2	367.4	106	-6.2
DB14979	3	2	6	3.9	354.5	52.6	-6.2
DB00823	4	0	5	3.9	384.5	52.6	-6.2
DB01063	6	1	7	2.6	411.6	72.3	-6.2
DB02398	3	4	4	1.8	318.4	105	-6.2
DB06883	3	3	4	3.8	349.4	85	-6.2
DB06990	8	3	8	0.5	346.29	139	-6.2
DB07040	6	2	1	1.4	273.22	108	-6.2
DB07612	7	2	3	4.7	360.4	63.8	-6.2
DB07834	4	1	5	3.8	347.4	68	-6.2
DB07932	7	2	6	1.7	394.4	102	-6.2
DB08486	4	2	6	3.6	341.4	75.6	-6.2
DB06771	7	2	3	1.1	393.8	86.9	-6.2
DB11789	4	3	4	4.9	392.6	77.8	-6.2
DB12049	7	2	9	4.9	462	102	-6.2
DB12058	8	1	7	2.7	386.4	101	-6.2
DB12167	5	1	5	1.7	406.5	78.8	-6.2
DB12512	7	1	6	4.5	406.5	90.4	-6.2
DB12588	8	3	5	2.4	348.76	104	-6.2
DB12941	5	3	6	1.8	398.8	120	-6.2
DB13114	1	0	3	4.5	293.4	18.1	-6.2
DB06370	6	3	4	1.8	385.8	139	-6.2
DB13692	6	3	5	2.5	345.4	80.2	-6.2
DB13767	4	0	3	3.1	324.77	61.4	-6.2
DB14799	5	1	6	2.1	467.3	77.1	-6.2
DB00622	8	1	10	3.8	479.5	114	-6.2
DB01025	6	2	2	3.1	298.29	103	-6.2
DB01137	8	1	2	-0.4	361.4	73.3	-6.2
DB01562	3	0	6	3.9	323.4	29.5	-6.2
DB00952	4	2	5	2	335.5	73.6	-6.2
DB06940	6	3	6	2	382.4	110	-6.2
DB07116	6	3	4	0.1	327.27	101	-6.2
DB07713	7	3	7	2.2	399.4	121	-6.2
DB07766	6	4	6	2.4	365.4	110	-6.2
DB08063	4	1	6	4.3	384.4	58.6	-6.2
DB08810	6	2	6	3.6	402.5	113	-6.2
DB08951	3	1	3	2.8	281.3	57.6	-6.2
DB09206	10	2	7	1.2	435.5	133	-6.2
DB05395	5	2	9	3.9	403.9	67.8	-6.2
DB11259	6	3	2	1.7	300.26	96.2	-6.2
DB11679	7	1	5	3.4	393.4	95.7	-6.2
DB12063	6	1	6	3.1	358.4	67.4	-6.2
DB12661	6	1	7	1.5	387.5	68.4	-6.2
DB06454	4	1	5	4.1	348.4	34.2	-6.2
DB13481	4	2	2	3.8	320.8	114	-6.2
DB00873	5	2	3	2.6	394.9	83.8	-6.2
DB00839	4	2	3	1.5	311.4	86.9	-6.2
DB00991	4	1	5	4.2	293.3	63.3	-6.2
DB00670	5	1	2	0.1	351.4	68.8	-6.2
DB07653	6	2	5	4.1	345.4	88.2	-6.2
DB08261	6	3	4	2.6	330.3	96.2	-6.2
DB09078	5	3	6	2.8	426.9	116	-6.2
DB06174	8	0	4	2.7	413.4	75.7	-6.2
DB14570	3	1	1	3.2	330.5	54.4	-6.2
DB15565	7	3	7	-2.4	389.4	110	-6.2
DB00235	3	1	1	0	211.22	65.8	-6.2
DB07284	4	2	4	2.5	276.34	63.8	-6.2
DB08422	5	3	8	1.3	381.5	100	-6.2
DB08528	4	1	2	3	286.4	92.3	-6.2
DB08697	4	2	6	4.1	401.9	67.6	-6.2
DB08950	2	2	5	4.1	347.5	48.1	-6.2
DB12255	5	3	4	2.5	306.7	99.5	-6.2
DB12840	3	0	2	3.7	300.4	35.5	-6.2
DB06280	3	1	4	4.1	323.3	43.1	-6.2
DB15317	4	1	3	2.3	337.4	44.8	-6.2
DB15425	7	3	8	3.3	397.5	101	-6.2
DB04640	6	2	2	-0.6	288.3	126	-6.2
DB00643	4	2	4	2.8	295.29	84.1	-6.2
DB00546	4	0	3	1.6	351.8	46.3	-6.2
DB00524	5	2	2	4.1	365.8	101	-6.2
DB05265	5	2	3	4.3	380.5	100	-6.2
DB07085	6	3	6	3.9	364.8	95.5	-6.2
DB08093	3	1	3	3.2	250.29	48.1	-6.2
DB08133	5	3	3	1.3	316.34	126	-6.2
DB08177	6	1	5	3.9	393.9	128	-6.2
DB05087	2	1	1	5	332.5	37.3	-6.2
DB12621	1	0	0	1.9	236.27	32.7	-6.2
DB13558	6	0	8	3.5	405.9	57.2	-6.2
DB00739	6	2	3	-0.6	389.5	115	-6.2
DB00896	3	1	2	3.5	370.5	54.4	-6.2
DB00838	5	2	2	2.5	410.9	74.6	-6.2
DB01480	5	2	4	3	423.5	62.2	-6.2
DB00365	7	2	3	-0.2	359.4	72.9	-6.2
DB03444	3	3	1	3.9	356.17	81.2	-6.2
DB01450	5	2	4	3.8	413.5	62.2	-6.2
DB00340	2	0	2	4.9	309.5	28.5	-6.2
DB07315	3	4	4	2.3	330.8	85.4	-6.2
DB07535	2	3	3	1.1	254.29	83.3	-6.2
DB08019	5	4	8	2.1	373.9	75	-6.2
DB08024	3	2	5	2	323.4	72.4	-6.2
DB08047	6	2	3	4.2	334.29	58.3	-6.2
DB08467	2	1	4	5	300.4	37.3	-6.2
DB12461	7	1	3	2.9	389.3	84.6	-6.2
DB00315	3	2	5	2.2	287.36	57.4	-6.2
DB01155	10	2	5	-0.7	389.4	121	-6.2
DB12869	3	1	5	4.5	347.9	23.5	-6.2
DB00731	3	2	6	3.2	317.4	66.4	-6.2
DB01497	5	2	4	3.1	411.5	62.2	-6.2
DB00963	4	2	4	3.3	334.16	80.4	-6.2
DB04816	4	2	0	3.2	240.21	74.6	-6.2
DB08348	3	2	3	1.7	295.34	61.4	-6.2
DB11946	4	2	5	4	388.9	96.6	-6.2
DB12131	3	0	4	4.1	350.5	34.5	-6.2
DB13072	7	2	5	1.4	452.5	91.8	-6.2
DB13873	4	1	5	3.9	318.7	63.6	-6.2
DB11221	4	2	3	3.3	244.24	66.8	-6.2
DB13680	3	2	1	2	215.21	88	-6.2
DB00321	1	0	3	5	277.4	3.2	-6.2
DB12188	2	0	2	4.7	354.9	6.5	-6.2
DB01766	3	2	3	0.3	215.25	63.3	-6.2
DB00934	1	1	4	4.6	277.4	12	-6.2
DB00304	1	1	2	4.9	310.5	20.2	-6.2
DB01976	1	1	0	3.7	193.24	26	-6.2
DB08017	5	0	3	2.6	284.36	41.5	-6.2
DB13425	3	0	4	4.6	346.4	17.8	-6.2
DB00514	2	0	1	3.4	271.4	12.5	-6.2
DB08555	2	0	2	4.6	350.64	21.6	-6.2
DB13496	1	0	4	4.6	284.4	8.2	-6.2
DB01186	2	1	4	4.2	314.5	44.3	-6.2
DB13358	1	1	3	2.7	262.3	24.4	-6.2
DB06711	1	1	2	2.1	210.27	24.4	-6.2
DB13935	3	1	1	3.5	278.3	47.3	-6.1
DB07147	6	2	8	2.9	420.5	97.8	-6.1
DB11951	7	1	6	3.2	410.4	77	-6.1
DB01455	2	2	0	2.8	276.4	40.5	-6.1
DB00485	7	2	4	2.9	470.3	138	-6.1
DB07183	5	2	7	4.5	396.4	76.1	-6.1
DB08666	7	3	2	3.4	268.2	96.8	-6.1
DB08997	3	1	4	3.1	362.5	49.4	-6.1
DB06957	7	3	5	2.5	463	118	-6.1
DB13223	6	2	2	2.8	390.4	91.7	-6.1
DB14718	4	0	1	1.4	354.2	56	-6.1
DB07246	9	3	6	1.6	404.4	127	-6.1
DB07594	5	3	3	3.7	352.4	87.6	-6.1
DB07707	3	2	2	3.6	316.4	49.7	-6.1
DB08138	6	3	4	3.1	360.29	86.9	-6.1
DB12039	6	5	1	0.4	290.27	110	-6.1
DB12459	6	2	5	1.6	433.5	91.8	-6.1
DB03368	4	2	3	2.4	310.3	84.5	-6.1
DB00628	4	2	2	3.3	314.72	78.8	-6.1
DB03467	5	3	1	2.4	272.25	87	-6.1
DB07352	5	3	1	1.7	270.24	87	-6.1
DB09047	9	2	3	-0.7	398.4	106	-6.1
DB11743	6	2	6	2.5	458	81.6	-6.1
DB12302	7	2	9	4.3	469.5	98.3	-6.1
DB13036	6	2	6	2.9	416.5	96.8	-6.1
DB14673	8	1	4	3	478.5	99.1	-6.1
DB04140	7	2	6	0.7	419.5	125	-6.1
DB02058	3	1	3	2.2	335.4	52.6	-6.1
DB00436	10	3	3	1.2	421.4	135	-6.1
DB01586	4	3	4	4.9	392.6	77.8	-6.1
DB06898	4	2	1	1.9	240.26	77	-6.1
DB07311	5	2	0	2.4	348.78	85.4	-6.1
DB07318	6	3	4	1.2	320.29	92.6	-6.1
DB07423	9	3	6	2.2	441.4	134	-6.1
DB07619	6	1	5	4.3	432.5	53.4	-6.1
DB08360	7	1	4	2.3	348.4	85.4	-6.1
DB08976	9	3	7	3.7	406.4	91.7	-6.1
DB12203	7	2	3	1.7	406.5	115	-6.1
DB12612	7	2	7	3.1	404.5	104	-6.1
DB12792	2	1	3	4.9	343.2	42	-6.1
DB13865	6	1	7	3.7	478.6	52.2	-6.1
DB02628	4	3	7	3	442.6	90.5	-6.1
DB04430	6	3	5	3.1	303.32	102	-6.1
DB00685	10	2	3	0.3	416.4	99.8	-6.1
DB08219	6	1	3	2.3	368.5	117	-6.1
DB05154	9	0	4	2.8	359.26	91.3	-6.1
DB05327	5	1	2	1.3	420.2	88.5	-6.1
DB15149	7	1	6	2	418.4	108	-6.1
DB01384	6	3	2	2	392.5	94.8	-6.1
DB02733	8	4	8	3.8	432.9	125	-6.1
DB00310	5	3	2	0.9	338.8	118	-6.1
DB00678	5	2	8	4.3	422.9	92.5	-6.1
DB06956	5	4	4	2.3	371.8	115	-6.1
DB07154	6	2	4	0.9	343.34	75.4	-6.1
DB07986	6	2	6	2.8	374.5	95.1	-6.1
DB08046	5	3	2	0.9	338.8	118	-6.1
DB08166	3	2	0	1.6	328.8	69.8	-6.1
DB08172	4	2	4	4.6	342.8	82.4	-6.1
DB08504	6	1	5	1	424.5	96.8	-6.1
DB09038	7	4	6	2	450.9	109	-6.1
DB12685	4	3	7	2.2	399.5	90.9	-6.1
DB12717	6	2	10	3.4	438.6	109	-6.1
DB15024	6	1	3	2.3	364.4	84.1	-6.1
DB03034	8	1	2	-0.4	361.4	73.3	-6.1
DB00580	5	1	3	2.6	314.4	94.6	-6.1
DB07501	7	3	9	4	458.4	82.5	-6.1
DB08142	4	4	4	2.6	382.2	98.9	-6.1
DB08539	4	1	5	3.6	341.4	55.1	-6.1
DB08927	4	1	7	4.1	401.5	35.6	-6.1
DB06440	8	1	6	3.5	437.5	116	-6.1
DB06525	5	1	4	4.7	381.5	54	-6.1
DB11453	8	2	3	0.4	396.4	96.7	-6.1
DB14127	5	3	10	3	383.4	104	-6.1
DB14857	5	2	1	0	286.29	105	-6.1
DB02973	6	1	3	1.9	393.22	123	-6.1
DB04590	8	4	9	2.6	417.4	127	-6.1
DB00346	8	2	8	1.7	389.4	112	-6.1
DB07168	7	4	7	3.1	360.4	114	-6.1
DB07188	2	1	3	3.3	355.3	49.4	-6.1
DB07683	6	2	5	4.2	363.5	120	-6.1
DB07750	7	3	9	4.6	448.3	82.5	-6.1
DB07859	2	2	3	4.3	337.8	40.7	-6.1
DB08043	6	2	4	3.8	373.3	63.2	-6.1
DB08317	4	2	1	2.8	250.3	77.8	-6.1
DB08883	3	0	3	3.4	349.4	57	-6.1
DB11948	3	0	0	2.2	242.27	43.4	-6.1
DB11395	8	1	5	2.8	397.4	95.6	-6.1
DB13364	2	0	4	3.1	320.4	40.6	-6.1
DB13837	5	2	3	1.6	348.8	73.1	-6.1
DB14086	6	5	1	0.4	290.27	110	-6.1
DB00214	5	3	5	2.7	348.4	109	-6.1
DB00323	5	2	2	3.3	273.24	103	-6.1
DB01511	2	1	1	3.1	305.2	41.5	-6.1
DB01340	7	2	9	0.6	417.5	99.2	-6.1
DB01591	3	0	3	4	362.5	32.8	-6.1
DB01469	6	1	6	3.2	453.6	68.2	-6.1
DB01644	5	3	3	2.4	286.28	87	-6.1
DB04274	3	1	1	2.5	240.25	46.5	-6.1
DB01165	8	1	2	-0.4	361.4	73.3	-6.1
DB00861	5	2	2	4.4	250.2	57.5	-6.1
DB02062	6	4	9	-0.9	418.4	130	-6.1
DB07090	2	1	3	3.1	334.8	49.4	-6.1
DB07322	5	2	4	3.9	331.4	91.8	-6.1
DB08051	6	1	5	3.2	419.4	66.6	-6.1
DB08461	5	2	3	2.3	297.35	89.8	-6.1
DB04885	2	0	2	2.6	319.4	39.8	-6.1
DB12782	4	1	4	4.8	440.4	49.2	-6.1
DB12921	6	2	3	2.3	334.8	106	-6.1
DB13872	3	1	1	2.4	335.2	52.9	-6.1
DB06140	5	0	5	3.5	478.4	63.2	-6.1
DB13514	4	1	2	2.7	255.27	59.4	-6.1
DB13843	5	3	2	1.9	392.9	94.8	-6.1
DB13937	4	1	2	4	342.74	34	-6.1
DB00846	7	2	2	1.4	436.5	93.1	-6.1
DB01944	3	1	1	2.4	292.3	52.9	-6.1
DB04186	3	2	2	1.3	308.33	74.3	-6.1
DB06954	6	1	4	3.7	371.5	120	-6.1
DB07058	5	1	3	3.2	324.4	92.8	-6.1
DB07150	3	2	2	4.2	263.29	52.8	-6.1
DB07180	2	3	2	2.4	329.8	74	-6.1
DB07968	5	3	3	4.1	338.72	87.7	-6.1
DB08122	5	3	4	2.3	329.4	103	-6.1
DB08170	8	3	5	1.2	408.4	134	-6.1
DB08441	7	3	0	2.2	384.25	104	-6.1
DB05316	4	1	8	4.5	427.6	44.8	-6.1
DB05864	6	2	9	2.4	424.5	116	-6.1
DB12625	7	2	7	1	401.4	84.7	-6.1
DB12746	5	3	3	2	302.33	92.5	-6.1
DB12852	6	1	6	4.7	442.9	79.8	-6.1
DB11426	9	1	2	-0.5	362.4	76.6	-6.1
DB13463	3	0	3	4.1	319.4	25.6	-6.1
DB13857	2	0	1	2.8	312.4	34.1	-6.1
DB14885	9	0	3	2.2	414.4	77	-6.1
DB14934	6	2	7	4.7	461.5	62.2	-6.1
DB15581	4	2	1	2.1	254.24	66.8	-6.1
DB02558	5	4	9	2.6	400.5	96.5	-6.1
DB02610	9	2	4	1.8	380.29	97.6	-6.1
DB07210	4	1	4	3.4	380.2	55.1	-6.1
DB07237	4	1	6	4.7	363.5	66.6	-6.1
DB07323	7	2	7	2.2	432.5	95.1	-6.1
DB07511	3	0	1	2.5	262.26	61.2	-6.1
DB07764	5	3	2	3.7	334.3	87	-6.1
DB11157	3	2	0	3.2	226.23	57.5	-6.1
DB11765	8	2	6	3.3	396.4	97.1	-6.1
DB11774	7	2	2	-0.8	318.3	92.9	-6.1
DB11909	5	2	8	2.8	380.4	112	-6.1
DB12680	5	1	3	2.5	353.4	70.7	-6.1
DB12954	6	2	4	-0.2	302.29	101	-6.1
DB13396	5	3	7	-0.6	367.4	113	-6.1
DB13808	1	0	2	3.5	276.4	8.2	-6.1
DB13957	6	0	4	4.7	350.3	41.9	-6.1
DB00295	4	2	0	0.8	285.34	52.9	-6.1
DB01058	2	0	1	2.7	312.4	40.6	-6.1
DB00607	6	2	5	2.9	414.5	121	-6.1
DB00327	4	1	0	1.8	285.34	49.8	-6.1
DB00603	4	0	3	4.1	386.5	60.4	-6.1
DB07002	5	1	4	2.6	336.4	78.2	-6.1
DB08153	5	2	0	4.5	352.8	83.8	-6.1
DB08187	4	3	7	1.8	386.5	87.5	-6.1
DB08656	2	2	3	4	304.4	55.1	-6.1
DB04892	4	1	3	2.3	337.4	44.8	-6.1
DB05298	7	1	7	3.8	370.4	110	-6.1
DB11749	2	0	1	2.7	312.4	40.6	-6.1
DB11836	7	2	2	1.7	309.33	122	-6.1
DB01192	5	2	0	0.8	301.34	70	-6.1
DB01009	3	1	4	3.1	254.28	54.4	-6.1
DB00834	3	1	3	3.8	429.6	40.5	-6.1
DB04115	4	0	2	3.6	336.4	40.8	-6.1
DB01532	2	0	5	4	336.5	23.6	-6.1
DB04293	5	3	4	-1.7	349.77	113	-6.1
DB02292	6	1	2	2.3	309.34	104	-6.1
DB00808	5	2	3	2.9	365.8	101	-6.1
DB07161	2	2	1	2.8	209.25	54.7	-6.1
DB07304	7	1	3	3.7	272.18	59.7	-6.1
DB07647	4	3	5	4	344.4	73.8	-6.1
DB07909	4	3	7	3.3	381.5	86.6	-6.1
DB08564	5	2	6	3.6	426.3	70.2	-6.1
DB08568	4	2	6	3.6	358.4	76.8	-6.1
DB12184	6	0	6	1.8	359.5	69.6	-6.1
DB13066	2	1	3	3.5	308.8	46.5	-6.1
DB13836	6	2	5	3	361.4	124	-6.1
DB13851	5	0	2	3.4	312.4	46.2	-6.1
DB13867	8	2	3	3.2	444.5	99.9	-6.1
DB14125	6	3	8	0.6	396.4	107	-6.1
DB03509	3	1	2	2.4	283.71	68.9	-6.1
DB03039	6	2	4	1.5	326.32	97.6	-6.1
DB01938	3	3	4	1.6	280.32	83.8	-6.1
DB04549	7	2	4	1.6	344.31	97.6	-6.1
DB02191	2	1	0	2.4	240.3	36.1	-6.1
DB02052	3	3	1	3.2	277.28	81.2	-6.1
DB00318	4	1	1	1.1	299.4	41.9	-6.1
DB02593	8	3	2	1	322.27	123	-6.1
DB00497	5	1	1	1.2	315.4	59	-6.1
DB07257	3	2	3	2.6	354.8	71.3	-6.1
DB08659	5	4	3	1.1	330.4	139	-6.1
DB09177	3	0	6	4.2	354.5	23.6	-6.1
DB09214	3	1	4	3.1	254.28	54.4	-6.1
DB12239	5	2	7	2.8	411.5	88.5	-6.1
DB12398	5	0	7	2.5	336.4	78	-6.1
DB12670	3	1	5	4.9	356.5	69.3	-6.1
DB13324	2	0	1	3.2	288.77	32.7	-6.1
DB13333	5	0	6	4.2	324.3	61.8	-6.1
DB14881	5	1	7	3.5	386.6	71.6	-6.1
DB15324	6	0	5	2.2	354.4	47.1	-6.1
DB15496	7	3	6	2.2	477.5	121	-6.1
DB00715	5	1	4	3.5	329.4	39.7	-6.1
DB01426	4	2	1	1.8	326.4	46.9	-6.1
DB07732	7	3	6	0.4	331.28	121	-6.1
DB08056	3	1	3	5	314.4	42.2	-6.1
DB08192	5	2	3	0.7	302.4	90.5	-6.1
DB08979	3	1	3	2.1	260.33	41.6	-6.1
DB13335	2	0	2	3.1	308.8	32.7	-6.1
DB01568	4	1	1	0.6	315.4	56.8	-6.1
DB03924	6	4	0	1.9	270.24	127	-6.1
DB01570	3	1	6	3.6	366.5	43.8	-6.1
DB04509	4	2	2	1.5	342.4	66.8	-6.1
DB08020	4	2	3	3.7	326.4	58.9	-6.1
DB06153	2	0	0	3.8	295.4	31.5	-6.1
DB06190	5	4	9	1.8	410.9	81.6	-6.1
DB11433	5	1	8	5	365.4	64.6	-6.1
DB11530	6	1	5	2.5	428.5	73	-6.1
DB13642	2	1	5	3.8	295.4	23.5	-6.1
DB13727	1	0	2	3.6	235.32	3.2	-6.1
DB00800	4	4	1	2.4	305.75	72.7	-6.1
DB03626	4	0	4	2.6	311.3	57.5	-6.1
DB01205	5	0	3	1	303.29	64.4	-6.1
DB06918	1	3	2	3	249.31	65.7	-6.1
DB06950	4	3	3	4.1	448.49	81.9	-6.1
DB07206	2	2	3	2.9	237.3	54.7	-6.1
DB09179	3	0	8	4.2	380.5	32.8	-6.1
DB12714	3	0	4	4.4	283.34	21.1	-6.1
DB13803	5	3	3	2.9	354.8	118	-6.1
DB06133	6	1	9	4.6	396.4	74.2	-6.1
DB13445	2	0	3	3.2	271.4	20.3	-6.1
DB04069	3	1	0	1.5	197.24	51.8	-6.1
DB06978	5	3	4	3.5	444.07	91.2	-6.1
DB07330	3	2	4	1.9	286.37	75	-6.1
DB01553	3	1	1	3.2	349.2	41.6	-6.1
DB00712	3	1	3	4.2	244.26	37.3	-6.1
DB00921	5	2	5	5	467.6	62.2	-6.1
DB04213	1	2	5	3.5	260.37	41.1	-6.1
DB00498	2	0	1	2.9	222.24	34.1	-6.1
DB00744	3	2	2	1.6	236.29	94.8	-6.1
DB08254	3	1	1	0.6	208.24	62.8	-6.1
DB13439	1	0	5	4.9	279.4	3.2	-6.1
DB09190	2	1	5	3.5	295.4	21.3	-6.1
DB08953	1	2	3	3.3	228.33	27.8	-6.1
DB00257	1	0	4	5	344.8	17.8	-6.1
DB07679	5	3	2	2.2	362.4	105	-6
DB08459	5	1	5	4.8	411.2	83.8	-6
DB05884	7	2	6	3.1	420.5	106	-6
DB08752	5	2	5	1.8	405.5	97.7	-6
DB12549	6	1	5	3	367.4	88.1	-6
DB03622	5	3	4	0.9	331.4	98.7	-6
DB07663	7	3	5	1.7	355.3	132	-6
DB08001	9	3	9	3.2	425.4	139	-6
DB12796	10	1	5	2	408.3	87.9	-6
DB07588	4	5	4	3.9	385.4	122	-6
DB08794	8	2	5	2.5	408.4	119	-6
DB12867	4	1	6	3.7	381.4	52.6	-6
DB03758	6	2	0	3.4	364.8	96.4	-6
DB01595	4	1	1	2.2	281.27	87.3	-6
DB01906	6	3	2	0.3	272.22	136	-6
DB07578	4	0	3	3.9	372.4	76.3	-6
DB07816	4	3	8	3.7	384.4	97.5	-6
DB11708	4	4	3	1.9	326.4	104	-6
DB11999	10	2	5	-0.3	401.4	136	-6
DB12073	7	1	5	2.5	431.8	83.6	-6
DB00757	4	1	3	3.4	324.4	62.4	-6
DB07935	5	1	2	3	292.27	85.5	-6
DB07949	6	1	3	1.7	335.3	101	-6
DB05659	9	1	6	0.9	397.4	137	-6
DB00266	6	2	2	2.6	336.3	93.1	-6
DB07795	6	4	1	2	286.24	107	-6
DB08542	4	2	3	2.5	316.4	74.6	-6
DB11939	8	4	6	1.8	454.9	109	-6
DB15590	7	0	4	2.9	396.4	72.4	-6
DB00240	5	3	2	2.2	408.9	94.8	-6
DB07137	3	1	4	2	337.4	86.5	-6
DB07401	8	0	8	3.7	403.4	104	-6
DB08293	5	2	0	3.4	324.75	83.8	-6
DB08517	5	2	2	2.7	286.28	76	-6
DB08547	6	1	6	2.4	430.5	97.7	-6
DB06737	4	1	2	3.5	298.4	79.7	-6
DB12802	8	1	4	2	414.4	92.7	-6
DB13102	4	0	4	2.7	373.8	66.6	-6
DB14538	7	1	7	3.3	460.6	107	-6
DB01217	4	0	4	2.1	293.4	78.3	-6
DB04669	4	2	4	3.9	382.2	70.6	-6
DB00465	3	1	3	1.9	255.27	59.3	-6
DB04200	6	2	6	3.3	358.4	85.2	-6
DB02669	5	3	7	3	412.5	87.7	-6
DB14055	4	1	4	2.7	308.3	63.6	-6
DB06961	7	3	6	3	457.9	108	-6
DB07639	6	3	9	3.1	433.5	99.6	-6
DB08560	7	1	5	4.3	417.5	101	-6
DB12204	5	3	10	4.2	405.5	110	-6
DB13165	6	1	2	1.5	323.4	70.7	-6
DB14652	6	1	4	3.1	452.9	80.7	-6
DB01392	4	2	2	2.9	354.4	65.6	-6
DB03595	7	4	3	2.9	336.27	108	-6
DB07056	5	1	7	2.9	395.9	87.8	-6
DB07289	7	3	8	4.9	462.3	124	-6
DB07755	7	3	9	4.6	448.3	82.5	-6
DB07763	6	1	3	3.7	318.27	58.6	-6
DB08540	7	0	5	3.2	388.5	112	-6
DB04873	3	1	6	3.7	369.5	46.5	-6
DB11873	5	1	4	4.1	348.4	99.3	-6
DB14583	4	0	3	2.9	370.5	60.4	-6
DB01623	6	0	5	3.8	443.6	77.5	-6
DB00349	2	0	1	2.1	300.74	40.6	-6
DB00875	7	1	5	4.5	434.5	52	-6
DB03337	3	4	5	3	346.4	100	-6
DB06970	6	1	6	4.2	438	127	-6
DB07034	8	3	6	2.4	343.29	126	-6
DB07303	5	2	5	2.5	306.4	73.1	-6
DB07595	3	2	4	4.1	381.2	57.7	-6
DB07855	4	2	3	2.3	301.3	80.5	-6
DB08073	4	3	6	3.7	397.5	92.6	-6
DB08538	8	2	5	2.7	381.4	94	-6
DB08705	3	2	2	3.3	367.2	73.1	-6
DB08706	7	2	5	3.8	374.4	117	-6
DB05013	6	3	4	2	430.5	104	-6
DB05171	4	0	5	4.3	419.5	47.4	-6
DB11689	6	3	6	3.6	457.7	88.4	-6
DB11741	4	2	6	2.5	410.5	68.4	-6
DB12924	6	2	4	4.1	363.4	82.5	-6
DB13022	5	2	7	3.5	444.3	88.8	-6
DB11518	7	2	3	4.1	296.24	62.2	-6
DB11555	4	0	1	1.7	286.3	50.5	-6
DB13596	4	2	2	3.6	265.26	70.4	-6
DB14969	5	2	3	4	341.3	60.8	-6
DB00213	9	1	7	2.4	383.4	106	-6
DB00247	3	2	4	2.3	353.5	57.5	-6
DB03351	7	3	3	2.2	331.4	116	-6
DB02255	4	5	9	0.9	388.5	123	-6
DB00317	8	1	8	4.1	446.9	68.7	-6
DB01393	4	2	7	3.8	361.8	75.6	-6
DB04861	7	3	6	3	405.4	71	-6
DB06887	7	3	5	0.5	385.4	133	-6
DB06889	6	1	2	1.2	288.33	115	-6
DB07649	6	3	6	1.5	369.5	116	-6
DB07655	4	3	5	3.6	330.4	73.8	-6
DB07996	5	1	2	1	291.37	70.7	-6
DB08088	7	1	1	3.2	359.73	68.8	-6
DB08246	3	0	2	3	328.4	23.6	-6
DB08262	4	2	2	2.8	216.19	74.6	-6
DB08393	5	2	5	3.9	331.4	71.2	-6
DB08609	8	2	6	3.2	430.4	95.1	-6
DB08940	3	0	5	1.2	322.4	57.7	-6
DB11491	8	2	3	0.3	385.4	72.9	-6
DB12555	5	2	4	3.3	437.2	68.2	-6
DB06306	5	2	4	3.1	409.5	67.2	-6
DB14029	4	1	2	3	293.3	48.7	-6
DB15091	6	2	3	2.7	380.4	78.3	-6
DB15138	6	2	5	2.9	442.5	56.3	-6
DB04563	4	4	3	3.1	387.2	126	-6
DB04010	3	2	3	2	267.28	81	-6
DB01208	9	3	3	0.1	392.4	98.9	-6
DB04715	4	1	5	2.7	306.4	59.3	-6
DB00252	2	2	2	2.5	252.27	58.2	-6
DB07513	4	1	5	2.9	329.8	47.6	-6
DB07729	5	2	3	2.1	283.26	83.6	-6
DB08398	3	1	1	2.2	224.26	56.7	-6
DB08655	2	0	0	2.3	227.26	39.1	-6
DB08698	4	1	3	3.2	373.5	76.4	-6
DB11662	6	3	5	1.4	436.3	97.4	-6
DB12206	4	2	7	2.8	414.5	103	-6
DB12350	4	3	1	3.3	374.5	73.8	-6
DB12399	6	1	3	2.6	361.4	94.8	-6
DB12522	5	2	6	4.4	392.5	69.7	-6
DB13063	3	0	0	2.3	248.32	38.8	-6
DB06588	4	2	3	4.4	348.4	58.9	-6
DB06780	4	0	4	3.1	372.5	60.4	-6
DB14008	6	3	2	1.7	300.26	96.2	-6
DB02288	3	4	2	2.8	345.19	98.8	-6
DB02205	4	1	3	3.9	314.4	55.8	-6
DB02639	8	4	3	-0.8	338.31	126	-6
DB00261	2	1	0	1.6	256.08	44.7	-6
DB07049	6	0	4	4.6	417.5	94.8	-6
[truncated: 3,465 more rows]
