# Supplementary material for: Modulation of Tumor Immune Microenvironment and Prognostic Value of Ferroptosis-Related Genes, and Candidate Target Drugs in Glioblastoma Multiforme
Source: Front Pharmacol. 2022 Apr 28;13:898679. doi: 10.3389/fphar.2022.898679 (PMC9095828; doi:10.3389/fphar.2022.898679)
Supplement: Supplementary file 4 [file Table1.XLSX]

## Sheet: Sheet1
Primer	Direction	Sequence（5' -3'）
STEAP3	Forward	CTCCCCGGAGGTCATCTTTG
	Reverse	TCTTGCTCTGTAGGGTTGCTC
HSPB1	Forward	ACGGTCAAGACCAAGGATGG
	Reverse	AGCGTGTATTTCCGCGTGA
MAP1LC3A	Forward	AACATGAGCGAGTTGGTCAAG
	Reverse	GCTCGTAGATGTCCGCGAT
SOCS1	Forward	TTTTCGCCCTTAGCGTGAAGA
	Reverse	GAGGCAGTCGAAGCTCTCG
LOX	Forward	CGGCGGAGGAAAACTGTCT
	Reverse	TCGGCTGGGTAAGAAATCTGA
CAPG	Forward	GCAGCTCTGTATAAGGTCTCTGA
	Reverse	TTTCGCCCCTTCCAGATATAGA
CP	Forward	CACGGGCAAGCACTGACTAA
	Reverse	GGGCCACCATATAAGCATCAAAC
GDF15	Forward	GACCCTCAGAGTTGCACTCC
	Reverse	GCCTGGTTAGCAGGTCCTC
CDKN1A	Forward	TGTCCGTCAGAACCCATGC
	Reverse	AAAGTCGAAGTTCCATCGCTC
CD44	Forward	CTGCCGCTTTGCAGGTGTA
	Reverse	CATTGTGGGCAAGGTGCTATT
